# Supplementary material for: Arabidopsis acclimation to daily environmental fluctuations converts a defense response regulator into a susceptibility factor toward Sclerotinia
Source: New Phytol. 2026 Mar 7;250(4):2516–34. doi: 10.1111/nph.71053 (PMC13103438; doi:10.1111/nph.71053)
Supplement: Supplementary file 3 — Table S1 List of oligonucleotide primers used in this work. Table S2 Raw data for Arabidopsis thaliana susceptibility phenotype in response to Sclerotinia sclerotiorum infection as a function of acclimation and genotype. Table S3 Normalized read counts for the 54 RNA‐seq samples and identification of expressed and differentially expressed genes. Table S4 Log2 fold change and P‐values for genes differentially expressed between acclimation regimes in non‐inoculated plants. Table S5 Gene ontologies enriched among genes differentially expressed between acclimation regimes in non‐inoculated plants. Table S6 Log2 fold change and P‐values for genes differentially expressed (inoculated samples vs mock‐treated samples as a reference). Table S7 Gene ontologies enriched in genes up‐ and downregulated in any accession following temperate, continental and Mediterranean acclimation. Table S8 Analysis of variance to determine the contribution of genotype, inoculation and acclimation to expression variance. Table S9 Expression values and differential expression of immunity‐related genes. Table S10 Content and representative properties of gene communities in the co‐expression network of Arabidopsis thaliana genes differentially expressed upon Sclerotinia sclerotiorum inoculation. Table S11 Gene ontologies enriched in major gene communities in the co‐expression network of Arabidopsis thaliana genes differentially expressed upon Sclerotinia sclerotiorum inoculation. Table S12 Raw data for Arabidopsis thaliana mutant lines susceptibility phenotype in response to Sclerotinia sclerotiorum inoculation. Table S13 Summary statistics for disease susceptibility of natural accessions and mutant lines inoculated by Sclerotinia sclerotiorum following temperate and Mediterranean acclimation. Table S14 Normalized read counts for the Col‐0, nac42‐L1 and nac42‐L2 inoculated samples used for the identification of NAC42‐L putative target genes. Table S15 Log2 fold change and P‐values for genes differe [file NPH-250-2516-s003.xlsx]

## Sheet: Summary
New Phytologist Supporting Information
Article title: Arabidopsis acclimation to daily environmental fluctuations converts a defense response regulator into susceptibility factor towards Sclerotinia
Authors: Marie Didelon, Justine Sucher, Florent Delplace, Pedro Carvalho-Silva, Matilda Zaffuto, Adelin Barbacci, Sylvain Raffaele
Article acceptance date: 7 February 2026
Table	Related to	Description
S1	Fig 1, 5, 6	List of oligonucleotide primers used in this work
S2	Fig 1B	Raw data for A. thaliana susceptibility phenotype in response to S. sclerotiorum infection as a function of acclimation and genotype
S3	Fig 2A	Normalized read counts for the 54 RNA-seq samples and identification of expressed and differentially expressed genes ('1' = YES; '0'=no)
S4	Fig S3	Log2 fold change and p-values for genes differentially expressed between acclimation regimes in non-inoculated plants
S5	Fig S3	Gene ontologies enriched among genes differentially expressed between acclimation regimes in non-inoculated plants
S6	Fig 2A, S4, S5	Log2 fold change and p-values for genes differentially expressed (inoculated samples versus mock treated samples as a reference)
S7	Fig 2B	Gene ontologies enriched in genes up- and down-regulated in any accession following temperate, continental and mediterranean acclimation
S8	Fig 3A	Analysis of variance to determine the contribution of genotype (Geno), inoculation (Inoc) and acclimation (Clim) to expression variance
S9	Fig 3C	Expression values and differential expression of immunity-related genes
S10	Fig 4A, S6	Content and representative properties of gene communities in the co-expression network of A. thaliana genes differentially expressed upon S. sclerotiorum inoculation
S11	Fig 4C	Gene ontologies enriched in major gene communities in the co-expression network of A. thaliana genes differentially expressed upon S. sclerotiorum inoculation
S12	Fig 5B, 5C	Raw data for A. thaliana mutant lines susceptibility phenotype in response to S. sclerotiorum inoculation
S13	Fig 5B, 5C	Summary statistics for disease susceptibility of natural accessions and mutant lines inoculated by S. sclerotiorum following temperate and Mediterran acclimation
S14	Fig 6A	Normalized read counts (Counts Per Million) for the Col-0, nac42-L1 and nac42-L2 inoculated samples used for the identification of NAC42-L putative taregt genes
S15	Fig 6A	Log2 fold change and p-values for genes differentially expressed in nac42-L1 and nac42-L2 plants relative to Col-0
S16	Fig 6B	Gene ontologies enriched in NAC42-L putative target genes identified by RNA-seq of nac42-L mutants
S17	Fig 6C	List of target sequences and genes harboring the DAP-seq motif bound by AT3G12910 identified by FIMO
S18	Fig 6D	Normalized read counts and hierarchical cluster assignment for the 210 DEGs in both nac42-L mutants with NAC42-L binding motifs in their promoter.

## Sheet: S1
Table S1. List of oligonucleotide primers used in this work
Primer id	Target Gene	Sequence	TM	GC%	Use	Orientation
MD3	AT3G12910	ATGAGATCGTCAGCCAAATTG	60.09	42.86	genotyping SALK_078841, SALK_013715 and SALK_016619C	Forward
MD4	AT3G12910	CCTGAGAATTCAAACAGGTGC	59.73	47.62	genotyping SALK_078841, SALK_013715 and SALK_016619C	Reverse
MD5	AT3G12910	TAAGACCGAACCGAGTGACTG	60.3	52.38	genotyping SALK_078841, SALK_013715 and SALK_016619C	Forward
MD6	AT3G12910	CACCTAATGGGCTTTGTTTCC	60.71	47.62	genotyping SALK_078841, SALK_013715 and SALK_016619C	Reverse
MD19	AT5G24600	ATAAACGGGGAAAGAAAAAGC	58.68	38.1	genotyping SALK_201248c	Forward
MD20	AT5G24600	ATGAATCCGCAAGTGTGAAAG	60.13	42.86	genotyping SALK_201248c	Reverse
MD21	AT5G37840	CCACTATGTGAATGTGCGATG	60	47.62	genotyping SALK_002404	Forward
MD22	AT5G37840	GTAGGGATAACGATGGCCTTC	59.81	52.38	genotyping SALK_002404	Reverse
MD31	AT5G06230	CTCCTCATATTCTCGACCGTG	59.7	52.38	genotyping SALK_008492c	Forward
MD32	AT5G06230	TCCTTCCCTCCTCAAAATAGC	59.67	47.62	genotyping SALK_008492c	Reverse
MD36	AT1G07135	TGCAAAATCTTTGAAAACCAT	57.3	28.57	genotyping SALK_133656	Forward
MD37	AT1G07135	GGATATTTTCGTGGCAGCAT	59.93	45	genotyping SALK_133656	Reverse
MD38	AT1G76600	CGGTTGTGACGTTGAATCAG	60.15	50	genotyping SALK_052389 (S)	Forward
MD39	AT1G76600	ATCCCACCACACCCATTAAA	59.91	45	genotyping SALK_052389	Reverse
MD42	AT5G64990	GGTTTTGGGTTTTGCTGAAA	59.95	40	genotyping SALK_088173 and SALK_134394	Forward
MD43	AT5G64990	TGCAGGCAACAATTGGAATA	60.07	40	genotyping SALK_088173 and SALK_134394	Reverse
MD44	AT5G23160	CCGAACAAGAAATCCTTCCA	60.04	45	genotyping SALK_041095C	Forward
MD45	AT5G23160	ACCTTCCGACTTGTTGTTGG	60.01	50	genotyping SALK_041095C	Reverse
MD52	AT5G64990	GAAACTGCCTCGTTTCCTTG	59.85	50	genotyping SALK_134394 (Y) by qRT-PCR	Forward
MD53	AT5G64990	GCTCGTGAGTTTGGAGCTTT	59.62	50	genotyping SALK_134394 (Y) by qRT-PCR	Reverse
MD54	AT5G64990	TCTCCATGAACAAAGCTCCA	59.37	45	genotyping SALK_088173 (B) by qRT-PCR	Forward
MD55	AT5G64990	AAACACCTCCAAGTGGATCG	59.97	50	genotyping SALK_088173 (B) by qRT-PCR	Reverse
MD58	AT1G07135	CTGCCGCTTGATCTATGTGA	59.97	50	genotyping SALK_133656 (delta) by qRT-PCR	Forward
MD59	AT1G07135	AAGGAAAGGCTCGGGAATTA	60.03	45	genotyping SALK_133656 (delta) by qRT-PCR	Reverse
MD38	AT1G76600	CGGTTGTGACGTTGAATCAG	60.15	50	genotyping SALK_052389 (S)	Forward
MD60	AT1G76600	CCGAACCAGACCGAGAATAA	60.07	50	genotyping SALK_052389 (S) by qRT-PCR	Reverse
MD66	AT3G12910	GGGAAGGCAAAGGGAACTAC	59.94	55	genotyping SALK_078841 (Z) and SALK_013715 (J) by qRT-PCR	Forward
MD67	AT3G12910	AATTCCACAACCGATCGAAG	59.93	45	genotyping SALK_078841 (Z) and SALK_013715 (J) by qRT-PCR	Reverse
MD68	AT3G12910	TGATGCACGAGTTTCGTCTC	59.99	50	genotyping SALK_016619C (E) by qRT-PCR	Forward
MD69	AT3G12910	CCGGCATAACGTCCATACTT	59.85	50	genotyping SALK_016619C (E) by qRT-PCR	Reverse
MD80	AT5G06230	GGCTCAATCTCTGCATCACA	59.95	50	genotyping SALK_008492c (X) by qRT-PCR	Forward
MD81	AT5G06230	ATGGAAGTCATGGGTCTTGG	59.78	50	genotyping SALK_008492c (X) by qRT-PCR	Reverse
MD86	AT5G23160	CCGTCTGTTGATACCCGTTC	60.11	55	genotyping SALK_041095C (F) by qRT-PCR	Forward
MD87	AT5G23160	TCCAAGGAGGAGATCACACC	60.05	55	genotyping SALK_041095C (F) by qRT-PCR	Reverse
MD88	AT5G24600	GCTTCTAATCTCGGGCTCCT	59.95	55	genotyping SALK_201248c (T) by qRT-PCR	Forward
MD89	AT5G24600	TTATGTGGCTGCAACGGTTA	60.13	45	genotyping SALK_201248c (T) by qRT-PCR	Reverse
MD90	AT5G24600	GGTCGCTTTTGTCTCCAAAC	59.72	50	genotyping SALK_201248c (T) by qRT-PCR	Forward
MD91	AT5G24600	TTTAGGGCTTGCTTTGATGG	60.2	45	genotyping SALK_201248c (T) by qRT-PCR	Reverse
MD92	AT5G37840	TGTATCCCACCGGAACTCTC	59.93	55	genotyping SALK_002404 (D) by qRT-PCR	Forward
MD93	AT5G37840	GTTGGTGCAGCAAGATCTGA	59.99	50	genotyping SALK_002404 (D) by qRT-PCR	Reverse
MD97	AT1G07135	TGTACCGTTTGCCCAAATAA	58.93	40	qRT-PCR AT1G07135	Forward
MD98	AT1G07135	GCCGGTTTAGTCTTGGTTCA	60.11	50	qRT-PCR AT1G07135	Reverse
MD100	AT5G64990	AGAAACCGATGTTTACAGAGACA	57.93	39.13	qRT-PCR AT5G64990	Forward
MD101	AT5G64990	TGGACGAAACAAGAGGATTTG	60.1	42.86	qRT-PCR AT5G64990	Reverse
MD170	AT5G37840	CGTTTTTGACATCATAGTAGAGATG	52.1	36	qRT-PCR AT5G37840	Forward
MD171	AT5G37840	AAGCATGTGAGTTTCGCAGAGA	56.7	45.45	qRT-PCR AT5G37840	Reverse
MD174	AT3G12910	TCACCATGAAACCTACGAGACTTG	56.5	45.83	qRT-PCR AT3G12910	Forward
MD175	AT3G12910	CTAGAGATCTAACTAAGAAAAGAAGGTG	53	35.71	qRT-PCR AT3G12910	Reverse
MD176	AT5G64990	CCACAATTGCAGACGAAAAGTCC	57	47.83	qRT-PCR AT5G64990	Forward
MD177	AT5G64990	ATGGGAGATTTAGGAAAAGGGTACAAGC	58.6	42.86	qRT-PCR AT5G64990	Reverse
MD268	AT1G12290	CCCTTTCCTTCCATTCTTCATC	52.9	45.45	qRT-PCR AT1G12290	Forward
MD269	AT1G12290	GCAGACAGCAGAAGAAGGAG	54.7	55	qRT-PCR AT1G12290	Reverse
MD272	AT1G34190	TTCACCCGATTCGTGTTTC	52.5	47.37	qRT-PCR AT1G34190	Forward
MD273	AT1G34190	GCGTTCCATTAGCCTTTCC	53.3	52.63	qRT-PCR AT1G34190	Reverse
MD283	AT1G34190	GCCTCTTCCTACAAATCTTCC	52.3	47.62	qRT-PCR AT1G34190	Reverse
MD284	AT1G34190	ACAACAAGCCAGTTCTCATC	52.4	45	qRT-PCR AT1G34190	Forward
MD285	AT1G12290	GCTCCTAACCTCACTCATCTC	53.6	52.38	qRT-PCR AT1G12290	Reverse
MD286	AT1G12290	CAACACCACAACAACACAAC	52.7	45	qRT-PCR AT1G12290	Forward
MD304	AT5G60600	TGAGCTTCAACCTGCATCC	54.3	52.63	qRT-PCR AT5G60600	Forward
MD305	AT5G60600	ACCATAACAGTACGAGTCTTCC	53.5	45.45	qRT-PCR AT5G60600	Reverse
MD306	AT5G60600	AATGAAAGCGAGCAACCC	52.7	50	qRT-PCR AT5G60600	Forward
MD307	AT5G60600	GAAGAAGCGTCCCAATTCC	52.9	52.63	qRT-PCR AT5G60600	Reverse
MD308	AT5G60600	ACAGTAAGCAAAACCGAAACC	53.6	42.86	qRT-PCR AT5G60600	Reverse
MD313	AT5G60600	ATGGCGACTGGAGTATTGCC	56.6	55	qRT-PCR AT5G60600	Forward
MD314	AT5G60600	GCATTCAGCGACTCGTAAGGC	58.4	57.14	qRT-PCR AT5G60600	Reverse
MD317	AT1G10040	TCGCCAGGGAAATCAACAG	52	52.6	qRT-PCR AT1G10040	Forward
MD318	AT1G10040	CCGTAAGCCAAAGAAGATGAAG	51.6	45.5	qRT-PCR AT1G10040	Reverse
MD319	AT1G10040	AGAAATCTTTGCAGCGTTCC	51.3	45	qRT-PCR AT1G10040	Forward
MD320	AT1G10040	GTCCAGTCAATGAGAAGTATCC	50.2	45.5	qRT-PCR AT1G10040	Reverse
MD321	AT1G56130	AATCCGCTGAGAGATGAGCC	53.8	55	qRT-PCR AT1G56130	Forward
MD322	AT1G56130	GAGAAAAGCCGTGACATTGAAC	52.7	45.5	qRT-PCR AT1G56130	Reverse
MD323	AT1G56130	TCGTCGTCCCAAACCTTTCC	54.5	55	qRT-PCR AT1G56130	Forward
MD324	AT1G56130	AGCAAGACTTTCTGCATCTTCC	53.1	45.5	qRT-PCR AT1G56130	Reverse
MD325	AT3G09010	CAGCAGAATCTAAACAAGGGAC	51.3	45.5	qRT-PCR AT3G09010	Forward
MD326	AT3G09010	CAAGCAAAACACTAGCAAGAC	50.4	42.9	qRT-PCR AT3G09010	Reverse
MD327	AT3G09010	TGAGAGAAGAAAGGAGGCTAC	50.6	47.6	qRT-PCR AT3G09010	Forward
MD328	AT3G09010	ACCCTAAGACCGATTCCAC	50.3	52.6	qRT-PCR AT3G09010	Reverse
MD329	AT3G19210	TGACATTTGATTCGATGGGAAC	51.2	40.9	qRT-PCR AT3G19210	Forward
MD330	AT3G19210	GCCAGATTGACCAAGAAGAC	50.7	50	qRT-PCR AT3G19210	Reverse
MD331	AT3G19210	GGAACCCCAAGGAACAAAC	50.6	52.6	qRT-PCR AT3G19210	Forward
MD332	AT3G19210	CGCAGATCGGAAATCTAAGAAC	51.6	45.5	qRT-PCR AT3G19210	Reverse
MD333	AT3G19615	CCTGCATTGAAGAAGAGCC	50.6	52.6	qRT-PCR AT3G19615	Forward
MD334	AT3G19615	ATCAAGAAAGACCACAAGCC	50.1	45	qRT-PCR AT3G19615	Reverse
MD335	AT3G26200	AGAGAAGAAGAGAGTGAAGTCC	50.7	45.5	qRT-PCR AT3G26200	Forward
MD336	AT3G26200	TCTATAACCCACCCAAGACC	50	50	qRT-PCR AT3G26200	Reverse
MD337	AT4G39950	GTTTACCTTCGCTTTTTGCATC	51.4	40.9	qRT-PCR AT4G39950	Forward
MD338	AT4G39950	TCTCTTTCCTTCTCTCCACATC	51	45.5	qRT-PCR AT4G39950	Reverse
MD339	AT4G39950	TTTCTGACACAACCGTCGCC	55.5	55	qRT-PCR AT4G39950	Forward
MD340	AT4G39950	AGCCGCACAACCTCTTTTCC	55.4	55	qRT-PCR AT4G39950	Reverse
MD341	AT5G65510	ACCAAACAGAGACCCAAGAC	51.5	50	qRT-PCR AT5G65510	Forward
MD342	AT5G65510	ACCCCTAGAGACAAAACTCC	50.3	50	qRT-PCR AT5G65510	Reverse
MD343	AT5G65510	AACCGAAGAGGAAGCAGCAG	54.5	55	qRT-PCR AT5G65510	Forward
MD344	AT5G65510	GAGAAGAGGACGGAAGCAAC	52.6	55	qRT-PCR AT5G65510	Reverse
MD345	AT3G26200	CCCAAGAACACGATGATAGAG	50.2	47.6	qRT-PCR AT3G26200	Forward
MD346	AT3G26200	GCACCAAAAGGCAACAAC	50	50	qRT-PCR AT3G26200	Reverse
TK322	AT2G28390	AACTCTATGCAGCATTTGATCCACT			qRT-PCR AT2G28390	Forward
TK323	AT2G28390	TGATTGCATATCTTTATCGCCATC			qRT-PCR AT2G28390	Reverse
MD278	AT2G43790	GTCACCGCTAAGTATAAGCC	52.2	50	genotyping mpk6	Forward
MD279	AT2G43790	ATGAGGCTGATGGTCCTGCACC	60.7	59.09	genotyping mpk6	Reverse
Fw-1		GGCTTCACAGTCATTGGAACA			genotyping natural accessions	Forward
Rv-1		AGTGCAAATGTAAAAGCGGATAA			genotyping natural accessions	Reverse
Fw-2		GAATGAATAAATCTACACCAC			genotyping natural accessions	Forward
Rv-2		GTTGATGTAAGTTGTCGATTG			genotyping natural accessions	Reverse
Fw-3		CCAACTGGATCTTAATGGG			genotyping natural accessions	Forward
Rv-3		CTTGATCCTTGTTTGGCTCC			genotyping natural accessions	Reverse

## Sheet: S2
Table S2. Raw data for A. thaliana susceptibility phenotype in response to S. sclerotiorum infection as a function of acclimation and genotype (Fig 1B)
cont., continental; Med., Mediterranean; temp., temperate
A. thaliana genotype	Acclimation	plant number	inoculation experiment	plant batch	Latency phase (min)	Disease susceptibility (slope)				Results of ANOVA with model Phenotype ~ experiment + Genotype * Acclimation
Col	temp.	101	exp4	rep6	271.001	0.025445					Df	Sum Sq	Mean Sq	F value	Pr(>F)
Col	temp.	102	exp4	rep6	278.995	0.019433				experiment	2	0.23	0.114	0.942	0.390741
Col	temp.	103	exp4	rep6	148.168	0.018288				Genotype	2	0.73	0.366	3.031	0.049172	*
Col	temp.	90	exp4	rep6	181.963	0.022315				Acclimation	2	16.92	8.459	70.04	< 2.00E-16	***
Col	temp.	91	exp4	rep6	30.2661	0.016787				Genotype:Acclimation	4	2.56	0.639	5.294	0.000352	***
Col	temp.	92	exp4	rep6	278.222	0.018657				Residuals	485	58.57	0.121
Col	temp.	93	exp4	rep6	237.35	0.034582
Col	temp.	94	exp4	rep6	285.885	0.025169
Col	temp.	95	exp4	rep6	270.98	0.020579
Col	temp.	96	exp4	rep6	256.002	0.014422
Col	temp.	97	exp4	rep6	8.99902	0.022803
Col	temp.	98	exp4	rep6	149.001	0.027512
Col	temp.	99	exp4	rep6	365	0.021487
Col	temp.	28	exp4	rep7	378.232	0.046996
Col	temp.	29	exp4	rep7	133	0.022372
Col	temp.	32	exp4	rep7	195.411	0.029095
Col	temp.	34	exp4	rep7	190.728	0.016994
Col	temp.	35	exp4	rep7	137.154	0.029067
Col	temp.	147	exp4	rep8	105	0.012493
Col	temp.	148	exp4	rep8	110.439	0.040415
Col	temp.	149	exp4	rep8	128.921	0.02353
Col	temp.	150	exp4	rep8	129	0.033529
Col	temp.	151	exp4	rep8	113	0.030643
Col	temp.	152	exp4	rep8	65.6346	0.027611
Col	temp.	153	exp4	rep8	104.214	0.035724
Col	temp.	154	exp4	rep8	103	0.021052
Col	temp.	155	exp4	rep8	126.986	0.028874
Col	temp.	156	exp4	rep8	113.005	0.021012
Col	temp.	157	exp4	rep8	142	0.020927
Col	temp.	159	exp4	rep8	131	0.018665
Col	temp.	160	exp4	rep8	142	0.018635
Col	temp.	68	exp5	rep9	206.862	0.016124
Col	temp.	70	exp5	rep9	83.9999	0.030112
Col	temp.	71	exp5	rep9	62.5638	0.026117
Col	temp.	72	exp5	rep9	116.313	0.029595
Col	temp.	74	exp5	rep9	126	0.075348
Col	temp.	75	exp5	rep9	133.724	0.05358
Col	temp.	76	exp5	rep9	66.0237	0.037327
Col	temp.	77	exp5	rep9	63.9999	0.050388
Col	temp.	78	exp5	rep9	142.089	0.020813
Col	temp.	80	exp5	rep9	69	0.040481
Col	temp.	22	exp5	rep10	113.388	0.024658
Col	temp.	23	exp5	rep10	102.021	0.035143
Col	temp.	24	exp5	rep10	115.278	0.018239
Col	temp.	25	exp5	rep10	98.0444	0.04413
Col	temp.	27	exp5	rep10	96.5583	0.041629
Col	temp.	28	exp5	rep10	141.623	0.030042
Col	temp.	29	exp5	rep10	78.9843	0.054757
Col	temp.	30	exp5	rep10	221.084	0.033634
Col	temp.	31	exp5	rep10	171.99	0.032868
Col	temp.	32	exp5	rep10	174.009	0.025821
Col	temp.	33	exp5	rep10	183.125	0.022628
Col	temp.	34	exp5	rep10	254.001	0.030938
Col	temp.	100	exp6	rep15	465	0.026719
Col	temp.	101	exp6	rep15	402.001	0.022412
Col	temp.	102	exp6	rep15	225.189	0.027622
Col	temp.	103	exp6	rep15	152	0.020406
Col	temp.	87	exp6	rep15	120.178	0.033315
Col	temp.	88	exp6	rep15	105.345	0.05838
Col	temp.	89	exp6	rep15	107.239	0.025485
Col	temp.	91	exp6	rep15	124.9	0.029592
Col	temp.	93	exp6	rep15	354.999	0.037685
Col	temp.	94	exp6	rep15	427	0.027436
Col	temp.	98	exp6	rep15	433.712	0.022626
Col	temp.	99	exp6	rep15	345.642	0.035178
Col	cont.	267	exp4	rep11	238.997	0.021238
Col	cont.	268	exp4	rep11	424.823	0.025382
Col	cont.	269	exp4	rep11	251.933	0.02456
Col	cont.	271	exp4	rep11	240	0.029568
Col	cont.	273	exp4	rep11	433.312	0.012105
Col	cont.	276	exp4	rep11	482.999	0.030386
Col	cont.	37	exp4	rep11	104.994	0.022969
Col	cont.	39	exp4	rep11	147.629	0.016586
Col	cont.	41	exp4	rep11	126.427	0.049855
Col	cont.	43	exp4	rep11	131.504	0.078154
Col	cont.	45	exp4	rep11	128.322	0.068212
Col	cont.	46	exp4	rep11	380.385	0.025793
Col	cont.	48	exp4	rep11	298.781	0.015517
Col	cont.	49	exp4	rep11	303.803	0.026743
Col	cont.	50	exp4	rep11	304.525	0.014322
Col	cont.	52	exp4	rep11	167.92	0.032234
Col	cont.	53	exp4	rep11	193	0.02098
Col	cont.	35	exp5	rep5	173.355	0.026742
Col	cont.	36	exp5	rep5	89.0001	0.039102
Col	cont.	37	exp5	rep5	138	0.02264
Col	cont.	38	exp5	rep5	138	0.03412
Col	cont.	39	exp5	rep5	138	0.027332
Col	cont.	40	exp5	rep5	186	0.031648
Col	cont.	41	exp5	rep5	128.001	0.021667
Col	cont.	42	exp5	rep5	163.087	0.017391
Col	cont.	43	exp5	rep5	179	0.037569
Col	cont.	44	exp5	rep5	128.222	0.025309
Col	cont.	45	exp5	rep5	111	0.011488
Col	cont.	46	exp5	rep5	262	0.037059
Col	cont.	47	exp5	rep5	181	0.021766
Col	cont.	48	exp5	rep5	260.999	0.035183
Col	cont.	49	exp5	rep5	370.148	0.048111
Col	cont.	50	exp5	rep5	247	0.020883
Col	cont.	51	exp5	rep5	199	0.018152
Col	cont.	52	exp5	rep5	183.664	0.03149
Col	cont.	53	exp5	rep5	359.921	0.025576
Col	cont.	35	exp6	rep6	238	0.025876
Col	cont.	40	exp6	rep6	295.034	0.040085
Col	cont.	41	exp6	rep6	177.887	0.029264
Col	cont.	43	exp6	rep6	305.081	0.043156
Col	cont.	44	exp6	rep6	258.903	0.034293
Col	cont.	46	exp6	rep6	222.533	0.045844
Col	cont.	49	exp6	rep6	254.832	0.065903
Col	cont.	132	exp6	rep7	125	0.048248
Col	cont.	133	exp6	rep7	123.841	0.045029
Col	cont.	134	exp6	rep7	116.769	0.044168
Col	cont.	135	exp6	rep7	108.709	0.027564
Col	cont.	136	exp6	rep7	123.291	0.02081
Col	cont.	137	exp6	rep7	127.317	0.019005
Col	cont.	138	exp6	rep7	122.899	0.026861
Col	cont.	139	exp6	rep7	151.418	0.020719
Col	cont.	140	exp6	rep7	189	0.027772
Col	cont.	141	exp6	rep7	223.599	0.022792
Col	cont.	142	exp6	rep7	132.214	0.030424
Col	cont.	143	exp6	rep7	131.691	0.023791
Col	cont.	144	exp6	rep7	290.997	0.024657
Col	cont.	145	exp6	rep7	333.948	0.039152
Col	cont.	146	exp6	rep7	323.518	0.038744
Col	Med.	110	exp4	repX	96	0.034252
Col	Med.	111	exp4	repX	65.3632	0.06983
Col	Med.	112	exp4	repX	71.5867	0.065153
Col	Med.	113	exp4	repX	74.2546	0.035037
Col	Med.	114	exp4	repX	81.1634	0.050241
Col	Med.	115	exp4	repX	86.4305	0.044524
Col	Med.	116	exp4	repX	77.5259	0.052273
Col	Med.	117	exp4	repX	66.0041	0.038229
Col	Med.	118	exp4	repX	114	0.023945
Col	Med.	119	exp4	repX	44.0003	0.044749
Col	Med.	120	exp4	repX	58.9995	0.039945
Col	Med.	121	exp4	repX	98.0013	0.043928
Col	Med.	122	exp4	repX	54.5751	0.046821
Col	Med.	123	exp4	repX	87.9691	0.026905
Col	Med.	35	exp4	repX	120.415	0.026339
Col	Med.	36	exp4	repX	96.001	0.034346
Col	Med.	37	exp4	repX	107.001	0.027573
Col	Med.	38	exp4	repX	128	0.0369
Col	Med.	39	exp4	repX	115.437	0.033213
Col	Med.	40	exp4	repX	97.9999	0.041247
Col	Med.	42	exp4	repX	61.9999	0.060137
Col	Med.	43	exp4	repX	74.5312	0.051127
Col	Med.	44	exp4	repX	89.6947	0.027263
Col	Med.	45	exp4	repX	97.9327	0.044633
Col	Med.	46	exp4	repX	91.7341	0.038031
Col	Med.	47	exp4	repX	95.9196	0.059766
Col	Med.	48	exp4	repX	79.9455	0.065666
Col	Med.	49	exp4	repX	85.0831	0.052739
Col	Med.	50	exp4	repX	79.5883	0.078871
Col	Med.	110	exp5	repX	121	0.052555
Col	Med.	111	exp5	repX	124	0.06543
Col	Med.	112	exp5	repX	77.0844	0.036668
Col	Med.	113	exp5	repX	77.6767	0.020349
Col	Med.	114	exp5	repX	64.973	0.047116
Col	Med.	115	exp5	repX	74.7379	0.044653
Col	Med.	116	exp5	repX	64.0001	0.042915
Col	Med.	117	exp5	repX	35.0002	0.056025
Col	Med.	118	exp5	repX	53.0001	0.05362
Col	Med.	119	exp5	repX	75.0005	0.044373
Col	Med.	120	exp5	repX	10.9999	0.028074
Col	Med.	121	exp5	repX	55.0001	0.048382
Col	Med.	122	exp5	repX	72.9999	0.039028
Col	Med.	123	exp5	repX	52.5038	0.030545
Col	Med.	29	exp5	repX	141.999	0.044458
Col	Med.	30	exp5	repX	105	0.036994
Col	Med.	31	exp5	repX	91.9993	0.028222
Col	Med.	32	exp5	repX	92.0954	0.034453
Col	Med.	33	exp5	repX	104	0.039061
Col	Med.	34	exp5	repX	105.253	0.031648
Col	Med.	35	exp5	repX	104	0.032422
Col	Med.	36	exp5	repX	91.9999	0.046886
Col	Med.	37	exp5	repX	75.9983	0.041368
Col	Med.	38	exp5	repX	110	0.058401
Col	Med.	39	exp5	repX	124	0.024091
Col	Med.	40	exp5	repX	63.0001	0.038012
Col	Med.	41	exp5	repX	63.3926	0.029268
Col	Med.	42	exp5	repX	55	0.031148
Col	Med.	44	exp5	repX	82.9998	0.036716
Col	Med.	45	exp5	repX	102.005	0.040001
Col	Med.	46	exp5	repX	62.9947	0.042133
Col	Med.	47	exp5	repX	82.005	0.042157
Col	Med.	48	exp5	repX	107.005	0.020636
Col	Med.	49	exp5	repX	77.0001	0.03082
Col	Med.	50	exp5	repX	119.084	0.022101
Col	Med.	51	exp5	repX	55	0.041654
Col	Med.	52	exp5	repX	90.1747	0.023303
Col	Med.	53	exp5	repX	102.228	0.025569
Col	Med.	54	exp5	repX	96.1398	0.032998
Col	Med.	55	exp5	repX	97.4767	0.021743
Col	Med.	56	exp5	repX	58.2099	0.044131
Col	Med.	57	exp5	repX	81.4862	0.041803
Col	Med.	58	exp5	repX	71.5291	0.074585
Col	Med.	149	exp6	repX	74.9975	0.052193
Col	Med.	150	exp6	repX	94.9997	0.029382
Col	Med.	151	exp6	repX	73	0.028743
Col	Med.	152	exp6	repX	128.705	0.025697
Col	Med.	153	exp6	repX	122.483	0.024102
Col	Med.	154	exp6	repX	77.0016	0.033757
Col	Med.	155	exp6	repX	63	0.035883
Col	Med.	156	exp6	repX	61.0001	0.040986
Col	Med.	157	exp6	repX	88.9078	0.030422
Col	Med.	158	exp6	repX	113.997	0.026379
Col	Med.	159	exp6	repX	49.9989	0.04052
Col	Med.	160	exp6	repX	107.109	0.029686
Col	Med.	161	exp6	repX	87.6455	0.034972
Col	Med.	162	exp6	repX	75	0.03131
Col	Med.	163	exp6	repX	77.0004	0.042683
Col	Med.	164	exp6	repX	39	0.044243
Col	Med.	34	exp6	repX	96.3142	0.031609
Col	Med.	35	exp6	repX	88.3374	0.030457
Col	Med.	36	exp6	repX	107.64	0.048119
Col	Med.	37	exp6	repX	82.4217	0.043339
Col	Med.	38	exp6	repX	67.0001	0.065811
Col	Med.	39	exp6	repX	74.386	0.045046
Col	Med.	40	exp6	repX	2.08121	0.043994
Col	Med.	41	exp6	repX	56	0.076216
Col	Med.	42	exp6	repX	91.0004	0.027599
Col	Med.	43	exp6	repX	103	0.04266
Col	Med.	44	exp6	repX	104	0.025399
Col	Med.	45	exp6	repX	128.879	0.038555
Col	Med.	47	exp6	repX	172.761	0.032643
Col	Med.	48	exp6	repX	122.51	0.036338
Col	Med.	49	exp6	repX	96.4505	0.046262
Rld	temp.	104	exp4	rep6	205	0.037209
Rld	temp.	105	exp4	rep6	137.003	0.028865
Rld	temp.	106	exp4	rep6	68.1802	0.014918
Rld	temp.	107	exp4	rep6	124.939	0.019121
Rld	temp.	108	exp4	rep6	136.978	0.026496
Rld	temp.	109	exp4	rep6	217.796	0.01455
Rld	temp.	110	exp4	rep6	87.0003	0.030881
Rld	temp.	111	exp4	rep6	139.31	0.019814
Rld	temp.	112	exp4	rep6	87.9979	0.026106
Rld	temp.	113	exp4	rep6	73.9998	0.022754
Rld	temp.	114	exp4	rep6	135.087	0.018115
Rld	temp.	115	exp4	rep6	275.997	0.016984
Rld	temp.	37	exp4	rep7	185.6	0.02406
Rld	temp.	38	exp4	rep7	192.605	0.016662
Rld	temp.	39	exp4	rep7	283.998	0.019203
Rld	temp.	40	exp4	rep7	163	0.02446
Rld	temp.	41	exp4	rep7	202.411	0.026746
Rld	temp.	42	exp4	rep7	249.711	0.015766
Rld	temp.	43	exp4	rep7	181.573	0.020133
Rld	temp.	44	exp4	rep7	114.313	0.033688
Rld	temp.	45	exp4	rep7	80.0939	0.030525
Rld	temp.	46	exp4	rep7	190.401	0.024882
Rld	temp.	47	exp4	rep7	102.111	0.024842
Rld	temp.	163	exp5	rep9	129	0.040242
Rld	temp.	164	exp5	rep9	170.506	0.030849
Rld	temp.	165	exp5	rep9	104.618	0.039337
Rld	temp.	166	exp5	rep9	92.8371	0.025941
Rld	temp.	167	exp5	rep9	120.939	0.033231
Rld	temp.	168	exp5	rep9	132.751	0.026754
Rld	temp.	169	exp5	rep9	106	0.035716
Rld	temp.	170	exp5	rep9	155.002	0.038097
Rld	temp.	171	exp5	rep9	132.997	0.023609
Rld	temp.	172	exp5	rep9	124	0.024337
Rld	temp.	173	exp5	rep9	106	0.020304
Rld	temp.	174	exp5	rep9	69	0.038042
Rld	temp.	175	exp5	rep9	66.0002	0.026101
Rld	temp.	176	exp5	rep9	56.9999	0.040074
Rld	temp.	177	exp5	rep9	61.8585	0.035408
Rld	cont.	10	exp5	rep5	200	0.038924
Rld	cont.	11	exp5	rep5	199	0.030676
Rld	cont.	12	exp5	rep5	174	0.033527
Rld	cont.	13	exp5	rep5	144.006	0.027342
Rld	cont.	14	exp5	rep5	139	0.033243
Rld	cont.	15	exp5	rep5	185	0.029394
Rld	cont.	16	exp5	rep5	174	0.027353
Rld	cont.	17	exp5	rep5	190.807	0.028476
Rld	cont.	185	exp5	rep5	205.305	0.02843
Rld	cont.	186	exp5	rep5	138.02	0.020295
Rld	cont.	187	exp5	rep5	129.552	0.027173
Rld	cont.	188	exp5	rep5	404.067	0.017654
Rld	cont.	189	exp5	rep5	138.001	0.025587
Rld	cont.	190	exp5	rep5	200	0.027859
Rld	cont.	191	exp5	rep5	133.408	0.027435
Rld	cont.	192	exp5	rep5	246.729	0.032288
Rld	cont.	193	exp5	rep5	255.999	0.014174
Rld	cont.	194	exp5	rep5	261.731	0.044152
Rld	cont.	3	exp5	rep5	138	0.02634
Rld	cont.	4	exp5	rep5	171	0.038788
Rld	cont.	5	exp5	rep5	200	0.052086
Rld	cont.	6	exp5	rep5	138.626	0.031726
Rld	cont.	7	exp5	rep5	172	0.02933
Rld	cont.	8	exp5	rep5	183.999	0.042936
Rld	cont.	9	exp5	rep5	201.999	0.028785
Rld	cont.	103	exp6	rep6	180	0.033949
Rld	cont.	105	exp6	rep6	208.098	0.045288
Rld	cont.	106	exp6	rep6	225.351	0.05889
Rld	cont.	107	exp6	rep6	206.411	0.030495
Rld	cont.	161	exp6	rep6	150.709	0.022451
Rld	cont.	162	exp6	rep6	169.999	0.020721
Rld	cont.	163	exp6	rep6	150.003	0.02387
Rld	cont.	164	exp6	rep6	242.902	0.034671
Rld	cont.	165	exp6	rep6	191	0.033881
Rld	cont.	167	exp6	rep6	217.394	0.033528
Rld	cont.	170	exp6	rep6	224	0.046124
Rld	cont.	98	exp6	rep6	140.829	0.026468
Rld	cont.	192	exp6	rep7	144.248	0.017944
Rld	cont.	193	exp6	rep7	192.336	0.018339
Rld	cont.	194	exp6	rep7	116.652	0.028859
Rld	cont.	195	exp6	rep7	97.2124	0.038708
Rld	cont.	197	exp6	rep7	73.9968	0.046863
Rld	cont.	198	exp6	rep7	70.7471	0.035933
Rld	cont.	199	exp6	rep7	97.9998	0.049014
Rld	cont.	44	exp6	rep7	119.929	0.015726
Rld	cont.	45	exp6	rep7	94.1995	0.043099
Rld	cont.	46	exp6	rep7	67.0001	0.051136
Rld	cont.	47	exp6	rep7	131.356	0.01657
Rld	cont.	48	exp6	rep7	199.441	0.014984
Rld	cont.	49	exp6	rep7	85.0797	0.025245
Rld	cont.	50	exp6	rep7	141.863	0.023023
Rld	cont.	51	exp6	rep7	97.7542	0.026194
Rld	cont.	53	exp6	rep7	149.212	0.014011
Rld	cont.	54	exp6	rep7	173	0.021775
Rld	Med.	174	exp4	rep5	66.9395	0.071436
Rld	Med.	175	exp4	rep5	78.8459	0.087471
Rld	Med.	176	exp4	rep5	59	0.046542
Rld	Med.	177	exp4	rep5	60.3669	0.080056
Rld	Med.	178	exp4	rep5	115.481	0.04556
Rld	Med.	179	exp4	rep5	78.9998	0.045034
Rld	Med.	180	exp4	rep5	114.163	0.016477
Rld	Med.	181	exp4	rep5	77.0001	0.07043
Rld	Med.	182	exp4	rep5	59.9247	0.028655
Rld	Med.	183	exp4	rep5	44.9328	0.050201
Rld	Med.	184	exp4	rep5	113.839	0.029183
Rld	Med.	185	exp4	rep5	141.974	0.028366
Rld	Med.	19	exp4	rep6	113.001	0.045276
Rld	Med.	22	exp4	rep6	92.0051	0.045402
Rld	Med.	23	exp4	rep6	77	0.049084
Rld	Med.	24	exp4	rep6	58.0001	0.053683
Rld	Med.	25	exp4	rep6	61.2234	0.079372
Rld	Med.	26	exp4	rep6	89	0.055368
Rld	Med.	27	exp4	rep6	57.4657	0.067825
Rld	Med.	28	exp4	rep6	88.8145	0.052023
Rld	Med.	29	exp4	rep6	114.886	0.033582
Rld	Med.	30	exp4	rep6	92.7213	0.038177
Rld	Med.	31	exp4	rep6	97.153	0.029384
Rld	Med.	32	exp4	rep6	96.9911	0.027525
Rld	Med.	34	exp4	rep6	66.9999	0.062883
Rld	Med.	59	exp5	rep8	203	0.035925
Rld	Med.	60	exp5	rep8	53.0001	0.057779
Rld	Med.	61	exp5	rep8	124.279	0.040232
Rld	Med.	62	exp5	rep8	90.6308	0.047897
Rld	Med.	63	exp5	rep8	91.6751	0.042366
Rld	Med.	65	exp5	rep8	52.4042	0.079292
Rld	Med.	66	exp5	rep8	65.6016	0.12606
Rld	Med.	67	exp5	rep8	41	0.052735
Rld	Med.	68	exp5	rep8	47.1704	0.061153
Rld	Med.	69	exp5	rep8	9.99561	0.044308
Rld	Med.	70	exp5	rep8	77.725	0.039449
Rld	Med.	72	exp5	rep8	60.4607	0.048488
Rld	Med.	73	exp5	rep8	75.4851	0.058807
Rld	Med.	74	exp5	rep8	81.3131	0.051652
Rld	Med.	23	exp5	rep9	92.9985	0.03185
Rld	Med.	24	exp5	rep9	82.0003	0.031435
Rld	Med.	25	exp5	rep9	92.0018	0.030036
Rld	Med.	26	exp5	rep9	56.4162	0.03852
Rld	Med.	27	exp5	rep9	93	0.056348
Rld	Med.	28	exp5	rep9	55.0139	0.031339
Sha	temp.	118	exp4	rep6	15.7265	0.030229
Sha	temp.	119	exp4	rep6	57.0004	0.021156
Sha	temp.	120	exp4	rep6	196.64	0.033994
Sha	temp.	121	exp4	rep6	133	0.042435
Sha	temp.	122	exp4	rep6	4.99874	0.031154
Sha	temp.	123	exp4	rep6	32	0.017493
Sha	temp.	125	exp4	rep6	3.94209	0.034945
Sha	temp.	126	exp4	rep6	20.013	0.019979
Sha	temp.	127	exp4	rep6	17.9437	0.021637
Sha	temp.	128	exp4	rep6	16.4005	0.022684
Sha	temp.	129	exp4	rep6	37.0021	0.03214
Sha	temp.	48	exp4	rep7	306.996	0.027887
Sha	temp.	49	exp4	rep7	34	0.040937
Sha	temp.	50	exp4	rep7	120	0.032634
Sha	temp.	51	exp4	rep7	112.034	0.024261
Sha	temp.	52	exp4	rep7	192.091	0.018699
Sha	temp.	54	exp4	rep7	395.11	0.018599
Sha	temp.	55	exp4	rep7	55.0001	0.02403
Sha	temp.	56	exp4	rep7	94.0016	0.020563
Sha	temp.	57	exp4	rep7	35.2616	0.031178
Sha	temp.	58	exp4	rep7	71.4958	0.03351
Sha	temp.	59	exp4	rep7	75.7551	0.050064
Sha	temp.	60	exp4	rep7	95.611	0.03428
Sha	temp.	178	exp5	rep9	161.831	0.01486
Sha	temp.	179	exp5	rep9	110.007	0.048102
Sha	temp.	180	exp5	rep9	90.721	0.040098
Sha	temp.	183	exp5	rep9	64	0.070487
Sha	temp.	184	exp5	rep9	62.0003	0.079547
Sha	temp.	189	exp5	rep9	70.8388	0.066694
Sha	temp.	190	exp5	rep9	62.4614	0.071379
Sha	temp.	192	exp5	rep9	99.246	0.021993
Sha	temp.	193	exp5	rep9	111.999	0.020947
Sha	temp.	195	exp5	rep9	58.0695	0.049585
Sha	cont.	18	exp5	rep5	132.682	0.033003
Sha	cont.	19	exp5	rep5	137.998	0.035075
Sha	cont.	195	exp5	rep5	200	0.018828
Sha	cont.	196	exp5	rep5	126.003	0.021904
Sha	cont.	197	exp5	rep5	130.648	0.025564
Sha	cont.	198	exp5	rep5	88.9997	0.022563
Sha	cont.	199	exp5	rep5	72.0258	0.015946
Sha	cont.	20	exp5	rep5	189.456	0.031701
Sha	cont.	200	exp5	rep5	158.615	0.021564
Sha	cont.	201	exp5	rep5	198	0.03529
Sha	cont.	202	exp5	rep5	187.83	0.028428
Sha	cont.	203	exp5	rep5	128.235	0.028966
Sha	cont.	204	exp5	rep5	127.999	0.027106
Sha	cont.	205	exp5	rep5	55.4569	0.03142
Sha	cont.	206	exp5	rep5	198	0.02143
Sha	cont.	207	exp5	rep5	174	0.024656
Sha	cont.	208	exp5	rep5	200.001	0.025544
Sha	cont.	209	exp5	rep5	203.352	0.019167
Sha	cont.	21	exp5	rep5	122.958	0.027683
Sha	cont.	210	exp5	rep5	262	0.020249
Sha	cont.	211	exp5	rep5	247.724	0.024837
Sha	cont.	212	exp5	rep5	202	0.021848
Sha	cont.	213	exp5	rep5	125.182	0.026937
Sha	cont.	214	exp5	rep5	175.344	0.021663
Sha	cont.	215	exp5	rep5	173.703	0.030083
Sha	cont.	216	exp5	rep5	159.668	0.021738
Sha	cont.	217	exp5	rep5	166.076	0.01958
Sha	cont.	22	exp5	rep5	139.001	0.022337
Sha	cont.	23	exp5	rep5	186	0.024045
Sha	cont.	24	exp5	rep5	198.116	0.026257
Sha	cont.	25	exp5	rep5	133.808	0.030686
Sha	cont.	26	exp5	rep5	150.003	0.024185
Sha	cont.	27	exp5	rep5	200.798	0.02743
Sha	cont.	28	exp5	rep5	130.208	0.027561
Sha	cont.	29	exp5	rep5	129	0.027562
Sha	cont.	30	exp5	rep5	138.755	0.018152
Sha	cont.	31	exp5	rep5	132.878	0.019213
Sha	cont.	32	exp5	rep5	138	0.021281
Sha	cont.	33	exp5	rep5	128.335	0.028427
Sha	cont.	34	exp5	rep5	70.424	0.017651
Sha	cont.	1	exp6	rep6	73	0.04133
Sha	cont.	10	exp6	rep6	91.1156	0.027237
Sha	cont.	11	exp6	rep6	123.877	0.042544
Sha	cont.	12	exp6	rep6	13.0326	0.015664
Sha	cont.	13	exp6	rep6	126	0.036324
Sha	cont.	14	exp6	rep6	88	0.030112
Sha	cont.	2	exp6	rep6	94.9872	0.030745
Sha	cont.	3	exp6	rep6	24.2682	0.019571
Sha	cont.	4	exp6	rep6	7.6056	0.029811
Sha	cont.	5	exp6	rep6	53.5905	0.027262
Sha	cont.	6	exp6	rep6	98	0.040752
Sha	cont.	7	exp6	rep6	119.714	0.044201
Sha	cont.	8	exp6	rep6	58.1034	0.032394
Sha	cont.	9	exp6	rep6	123.002	0.036159
Sha	cont.	100	exp6	rep7	62.1291	0.035679
Sha	cont.	101	exp6	rep7	59.8445	0.025923
Sha	cont.	102	exp6	rep7	63.4659	0.027101
Sha	cont.	103	exp6	rep7	85.7759	0.020804
Sha	cont.	104	exp6	rep7	73.2227	0.02196
Sha	cont.	105	exp6	rep7	80.3606	0.022866
Sha	cont.	106	exp6	rep7	55.2062	0.018145
Sha	cont.	107	exp6	rep7	50.9864	0.039072
Sha	cont.	108	exp6	rep7	119.999	0.019379
Sha	cont.	109	exp6	rep7	117.612	0.022185
Sha	cont.	110	exp6	rep7	99.6523	0.03793
Sha	cont.	111	exp6	rep7	118.274	0.015569
Sha	cont.	112	exp6	rep7	13.9991	0.019668
Sha	cont.	113	exp6	rep7	18.0029	0.023269
Sha	cont.	114	exp6	rep7	98.0001	0.025056
Sha	cont.	115	exp6	rep7	89.4865	0.015539
Sha	Med.	10	exp4	rep6	52.0991	0.071936
Sha	Med.	11	exp4	rep6	42.9999	0.086334
Sha	Med.	12	exp4	rep6	69	0.063815
Sha	Med.	13	exp4	rep6	2.10241	0.042302
Sha	Med.	14	exp4	rep6	82.9987	0.055558
Sha	Med.	16	exp4	rep6	104.104	0.017534
Sha	Med.	2	exp4	rep6	132.573	0.041947
Sha	Med.	3	exp4	rep6	94.5305	0.032024
Sha	Med.	4	exp4	rep6	76.7275	0.084574
Sha	Med.	6	exp4	rep6	79.1501	0.092856
Sha	Med.	7	exp4	rep6	54.9996	0.057612
Sha	Med.	8	exp4	rep6	56.0072	0.032406
Sha	Med.	75	exp5	rep8	106.607	0.027807
Sha	Med.	76	exp5	rep8	66	0.038069
Sha	Med.	77	exp5	rep8	43.0001	0.036992
Sha	Med.	78	exp5	rep8	107.264	0.026451
Sha	Med.	79	exp5	rep8	21	0.029809
Sha	Med.	80	exp5	rep8	20.0004	0.05157
Sha	Med.	81	exp5	rep8	70.4431	0.032234
Sha	Med.	82	exp5	rep8	62.9892	0.074515
Sha	Med.	83	exp5	rep8	79.9149	0.028452
Sha	Med.	84	exp5	rep8	27.2668	0.054804
Sha	Med.	85	exp5	rep8	87.0003	0.021067
Sha	Med.	86	exp5	rep8	22	0.033926
Sha	Med.	87	exp5	rep8	85.1167	0.019222
Sha	Med.	88	exp5	rep8	53.3219	0.038953
Sha	Med.	89	exp5	rep8	82.9986	0.046167
Sha	Med.	90	exp5	rep8	79.5941	0.036821
Sha	Med.	91	exp5	rep8	72.4132	0.040113
Sha	Med.	92	exp5	rep8	15.3488	0.038089

## Sheet: S3
Table S3. Normalized read counts for the 54 RNA-seq samples and identification of expressed and differentially expressed genes ('1' = YES; '0'=no)
cont., continental; Med., Mediterranean; temp., temperate
			genotype	Col	Col	Col	Col	Col	Col	Col	Col	Col	Col	Col	Col	Col	Col	Col	Col	Col	Col	Rld2	Rld2	Rld2	Rld2	Rld2	Rld2	Rld2	Rld2	Rld2	Rld2	Rld2	Rld2	Rld2	Rld2	Rld2	Rld2	Rld2	Rld2	Sha	Sha	Sha	Sha	Sha	Sha	Sha	Sha	Sha	Sha
			treatment	mock	mock	mock	inoc	inoc	inoc	mock	mock	mock	inoc	inoc	inoc	mock	mock	mock	inoc	inoc	inoc	mock	mock	mock	inoc	inoc	inoc	mock	mock	mock	inoc	inoc	inoc	mock	mock	mock	inoc	inoc	inoc	mock	mock	mock	inoc	inoc	inoc	mock	mock	mock	inoc
			acclimation	temp.	temp.	temp.	temp.	temp.	temp.	cont.	cont.	cont.	cont.	cont.	cont.	Med.	Med.	Med.	Med.	Med.	Med.	temp.	temp.	temp.	temp.	temp.	temp.	cont.	cont.	cont.	cont.	cont.	cont.	Med.	Med.	Med.	Med.	Med.	Med.	temp.	temp.	temp.	temp.	temp.	temp.	cont.	cont.	cont.	cont.
			replicate	1	2	3	1	2	3	1	2	3	1	2	3	1	2	3	1	2	3	1	2	3	1	2	3	1	2	3	1	2	3	1	2	3	1	2	3	1	2	3	1	2	3	1	2	3	1
gene	Expressed nuclear genes (count 17137)	Differentially expressed genes (count 9580)	sample shortname	Col_ctrl_1_1	Col_ctrl_1_2	Col_ctrl_1_3	Col_inf_1_1	Col_inf_1_2	Col_inf_1_3	Col_ctrl_2_1	Col_ctrl_2_2	Col_ctrl_2_3	Col_inf_2_1	Col_inf_2_2	Col_inf_2_3	Col_ctrl_3_1	Col_ctrl_3_2	Col_ctrl_3_3	Col_inf_3_1	Col_inf_3_2	Col_inf_3_3	Rld2_ctrl_1_1	Rld2_ctrl_1_2	Rld2_ctrl_1_3	Rld2_inf_1_1	Rld2_inf_1_2	Rld2_inf_1_3	Rld2_ctrl_2_1	Rld2_ctrl_2_2	Rld2_ctrl_2_3	Rld2_inf_2_1	Rld2_inf_2_2	Rld2_inf_2_3	Rld2_ctrl_3_1	Rld2_ctrl_3_2	Rld2_ctrl_3_3	Rld2_inf_3_1	Rld2_inf_3_2	Rld2_inf_3_3	Sha_ctrl_1_1	Sha_ctrl_1_2	Sha_ctrl_1_3	Sha_inf_1_1	Sha_inf_1_2	Sha_inf_1_3	Sha_ctrl_2_1	Sha_ctrl_2_2	Sha_ctrl_2_3	Sha_inf_2_1
AT1G01010	1	1		57.7849	40.527	129.919	53.9963	29.6091	13.0844	235.642	191.931	249.506	24.0683	13.8407	8.06028	104.232	201.706	103.572	73.9028	71.9778	95.6866	241.786	143.242	68.8115	75.5056	88.4801	40.7984	79.6474	38.6819	40.5794	23.3985	17.7148	41.0215	1109.93	216.426	477.968	74.7743	46.5139	128.626	149.723	200.507	36.6683	103.515	149.208	99.1622	214.455	216.667	250.346	186.856
AT1G01020	1	1		39.1875	32.8409	88.62	42.6948	4.93485	43.6146	82.6814	73.7644	84.8912	43.8893	20.761	29.5544	25.5665	17.7976	28.8294	58.3443	35.9889	28.3516	43.7202	38.5652	90.1333	39.8897	40.448	25.7674	48.5984	54.3389	67.9084	53.6788	60.2304	26.6639	20.8113	56.9245	30.2129	18.6936	34.4547	19.7886	47.1605	84.1364	30.4629	62.5402	41.8511	42.8201	29.58	90.5153	35.7637	194.28
AT1G01030	1	1		32.5455	34.2383	30.1136	22.6031	54.2833	56.699	19.8435	13.607	22.8837	15.5736	27.6814	2.68676	6.5555	21.1876	35.236	71.958	52.5992	70.8789	37.7584	91.822	22.291	59.8346	50.56	60.124	12.1496	10.131	20.7038	34.4095	22.4388	41.0215	33.8183	8.45414	58.0088	26.171	17.2274	60.7792	52.197	10.9268	35.54	28.0353	94.6198	90.1475	13.7336	18.5307	9.57058	68.06
AT1G01040	1	1		39.1875	75.4641	172.938	50.2292	74.0227	21.8073	396.044	542.132	399.358	45.3051	79.5839	21.4941	83.9104	129.668	93.9626	114.744	41.5257	46.0713	468.336	141.406	310.136	51.2868	42.976	21.4728	332.764	528.653	510.141	39.915	51.9635	30.7661	175.162	617.716	194.571	114.031	20.6728	86.2217	362.174	817.871	92.5168	198.403	110.996	54.0885	121.489	1320.67	433.195	315.551
AT1G01046	0	0		0	0	0	0	0	0	0	0	0	0	0	0	0	0	0	0	0	0	0	0	0	0	0	0	0	0	0	0	0	0	0	0	0	0	0	0	0	0	0	0	0	0	0	0	0	0
AT1G01050	1	1		1166.99	971.251	991.168	302.631	118.436	161.374	826.814	1175.93	947.091	128.836	24.2212	104.784	799.116	848.351	833.918	243.101	193.787	357.939	1450.72	1185.42	1327.77	299.173	358.976	173.93	739.101	919.156	826.495	119.745	159.433	106.656	752.675	818.924	1086.46	286.012	106.81	431.108	1065	1110.71	877.218	105.671	227.451	211.847	967.161	1103.29	973.68	136.12
AT1G01060	1	1		9.96292	10.4811	17.2078	16.3245	9.8697	8.72292	1789.23	3269.27	1595.22	270.415	266.433	120.904	105.544	66.9528	444.187	79.7372	88.5881	63.7911	11.9237	15.6097	5.81505	8.5478	5.056	10.7364	3073.17	1428.47	1540.36	90.8411	188.958	338.427	485.597	81.7233	44.1109	145.81	20.6728	32.5098	17.8569	9.83412	3.94889	4.31312	16.3765	2.25369	594.769	779.002	486.085	195.518
AT1G01070	1	1		19.2616	5.58993	120.454	6.27864	4.93485	4.36146	152.961	324.42	120.324	101.936	6.92034	5.37352	18.3554	66.9528	4.27103	25.2825	11.0735	10.6318	4.63699	9.1822	1.93835	7.12317	25.28	12.8837	18.8994	48.8129	12.4223	4.12914	5.90494	2.05107	252.337	81.1597	82.1791	7.47743	0	5.65388	36.6295	74.8486	1.69238	4.31312	14.5569	2.25369	288.405	640.021	346.052	75.4847
AT1G01073	0	0		0	0	0	0	0	0	0	0	0	0	0	0	0	0	0	0	0	0	0	0	0	0	0	0	0	0	0	0	0	0	0	0	0	0	0	0	0	0	0	0	0	0	0	0	0	0
AT1G01080	1	1		1229.42	1416.35	1023.86	200.917	182.589	126.482	258.793	473.381	241.386	26.8999	117.646	166.579	347.442	392.394	457	211.984	152.261	216.181	1403.68	1274.49	1379.14	259.283	250.272	176.077	395.537	315.902	414.075	216.092	239.741	213.312	300.029	444.124	347.449	173.85	110.255	199.299	1571.86	1079.57	1494.37	81.9492	105.537	173.534	541.42	507.456	432.691	75.4847
AT1G01090	1	0		2881.94	3319.02	2143.23	1834.62	1317.6	1190.68	1706.54	1678.68	1595.95	552.156	754.317	1123.07	4681.28	2967.96	2321.3	1970.09	1384.19	1892.47	2633.81	3323.95	2392.89	1968.84	1504.16	977.015	2513.62	2559.45	2558.16	900.152	1483.32	990.668	1961.46	2993.89	3204.38	1839.45	694.263	1819.14	3097.48	2515.9	3492.51	687.942	898.888	840.625	3087.94	1602.9	2813.25	539.53
AT1G01100	1	0		1644.55	1631.56	1790.47	1280.84	518.159	553.905	1837.18	1642.15	1629.91	431.814	256.053	644.823	1164.26	1456.01	2326.64	486.202	575.823	942.69	1432.17	1938.36	2493.69	1723.81	768.513	880.387	1295.28	921.919	1568.52	216.092	380.278	301.508	1644.96	937.282	1216.98	648.667	484.089	514.503	888.265	661.618	1273.23	306.231	658.699	646.808	1200.63	867.379	1029.59	508.594
AT1G01110	1	0		29.2246	20.2635	20.6493	2.51146	0	4.36146	9.09496	20.0525	13.2873	2.83157	0	0	19.6665	19.4926	21.3551	29.1721	8.30514	17.7197	22.5225	24.7919	106.609	0	2.528	2.14728	56.0232	122.493	91.9248	4.12914	3.54296	18.4597	38.154	70.4512	45.3194	33.6485	1.72274	63.6062	31.5929	74.8486	43.4378	2.15656	5.45883	6.76106	13.7336	18.5307	10.578	3.71236
AT1G01115	0	0		0	0	0	0	0	0	0	0	0	0	0	0	0	0	0	0	0	0	0	0	0	0	0	0	0	0	0	0	0	0	0	0	0	0	0	0	0	0	0	0	0	0	0	0	0	0
AT1G01120	1	1		1072.67	939.808	1811.98	7091.1	7974.72	8600.8	61.1843	292.909	81.9385	2670.17	6536.26	6655.11	687.017	2355.21	1044.27	4014.09	6671.79	3965.68	4041.47	2664.67	1546.8	3775.28	2972.93	3549.46	1071.87	889.684	1224.84	4810.45	5056.99	5133.84	2743.62	999.843	2568.1	2250.71	2528.98	2571.1	2227.07	1482.77	1259.7	1073.97	796.99	2100.44	1960.2	502.467	620.073	942.94
AT1G01130	1	0		25.2394	19.5648	28.3928	31.3932	0	13.0844	9.09496	5.01311	10.3346	1.41578	0	13.4338	12.4555	32.2051	24.5584	35.0066	8.30514	17.7197	49.682	54.175	30.0444	17.0956	10.112	8.58914	15.5245	26.709	12.4223	17.8929	11.8099	16.4086	16.4756	10.7086	29.0044	14.9549	12.0592	22.6155	16.9411	15.8439	9.59016	2.15656	9.09805	4.50737	25.3543	7.83991	9.06686	6.18727
AT1G01140	1	0		1311.78	979.636	636.688	974.446	1036.32	689.11	1721.43	2103.36	1871.3	542.245	1276.8	1012.91	890.237	719.531	377.986	1124.1	772.378	676.894	1422.89	1030.24	550.492	829.136	824.129	749.402	906.495	1084.02	923.388	836.839	795.986	623.526	1143.75	2067.88	1551.13	861.774	504.762	759.033	1886.88	2849.71	859.73	1695.05	1359.25	1289.11	938.637	1803.18	1393.27	993.676
AT1G01150	0	0		0	0	0	0	0	0	0	0	0	0	0	0	0	0	0	0	2.76838	0	0	0	0	0	0	0	0	0	0	0	0	0	0	0	0	0	0	1.41347	0	0	0	0	0	0	0	0	0	0
AT1G01160	1	0		296.895	301.158	417.288	105.481	123.371	65.4219	550.658	708.281	494.584	167.062	100.345	104.784	379.564	477.992	324.598	241.156	138.419	194.917	492.846	404.017	430.314	203.723	141.568	150.31	514.333	462.341	520.907	105.981	120.461	96.4004	402.351	430.598	371.619	229.931	103.364	189.405	359.427	758.32	320.424	204.873	183.781	214.1	408.838	1046.98	718.297	277.19
AT1G01170	1	1		858.139	909.762	1350.81	149.432	9.8697	74.1448	1685.87	1903.55	1516.23	0	27.6814	94.0366	1431.72	1489.06	956.71	180.867	157.798	439.449	1155.27	1123.9	1279.31	131.066	139.04	79.4495	1097.51	1256.24	1312.62	48.1733	125.185	88.1961	941.71	1194.29	1487.08	271.057	41.3457	503.195	900.17	1319.96	903.732	23.7221	114.635	117.192	1217.53	1436.84	952.021	49.4982
AT1G01180	1	1		164.056	165.602	127.338	777.296	616.856	706.556	1028.56	842.203	805.359	443.14	505.185	682.437	955.137	343.239	200.738	725.414	844.355	708.789	239.136	219.454	184.143	616.866	647.169	476.697	685.103	715.616	552.377	719.847	781.814	828.633	752.675	780.599	417.543	904.769	649.472	545.599	274.721	449.092	324.373	200.56	256.565	333.546	413.592	498.19	786.802	191.805
AT1G01183	0	0		0	0	0	0	0	0	0	0	0	0	0	0	0	0	0	0	0	0	0	0	0	0	0	0	0	0	0	0	0	0	0	0	0	0	0	0	0	0	0	0	0	0	0	0	0	0
AT1G01190	0	0		5.31356	8.3849	0	0	0	0	0.826814	0.716159	1.47637	0	0	0	0.65555	0	8.54205	0	0	3.54395	2.64971	0.91822	14.5376	0	0	0	3.37489	5.52599	3.3126	0	0	0	0	1.69083	0.604258	1.86936	0	0	76.9219	3.82438	78.4137	0	3.63922	2.25369	0.528214	1.42544	4.02972	0
AT1G01200	0	0		4.64936	5.58993	3.44155	0	0	0	0	0	0.738184	2.83157	0	0	0	3.39002	2.13551	0	0	0	0.662427	2.75466	6.78423	0	0	0	1.34996	0	1.6563	0	0	0	0	0	0	0	0	0	1.83147	0	7.89778	0	0	0	14.2618	2.85088	3.02229	2.47491
AT1G01210	1	0		89.0021	118.786	121.315	32.649	39.4788	8.72292	100.045	134.638	68.6512	31.1472	27.6814	29.5544	39.9886	172.891	145.215	29.1721	24.9154	49.6153	134.473	181.807	188.02	59.8346	53.088	23.6201	107.321	73.6799	104.347	8.25828	29.5247	32.8172	115.329	111.595	129.916	57.9501	24.1183	52.2984	133.698	114.185	125.8	45.2877	70.9648	54.0885	146.844	145.395	155.648	58.1603
AT1G01220	1	0		162.063	190.757	174.659	131.852	123.371	91.5906	149.653	305.8	160.186	35.3946	128.026	145.085	139.632	116.108	61.9299	140.026	49.8308	81.5108	423.291	245.165	311.105	92.6012	68.2561	92.3333	130.271	166.701	149.067	104.605	80.3072	32.8172	170.826	266.587	189.737	123.378	74.0777	72.087	255.491	299.941	203.65	150.959	76.4237	103.67	174.839	316.447	257.902	167.056
AT1G01225	0	0		10.6271	18.1673	6.02272	0	0	0	2.48044	0	3.69092	0	0	0	0.65555	9.32254	21.3551	0	0	3.54395	23.185	7.34576	50.3971	0	0	0	10.7996	17.499	14.0786	0	0	0	0.867137	1.12722	1.81278	3.73872	0	1.41347	13.7361	3.82438	11.8467	4.31312	0	0	4.22572	2.13816	2.01486	1.23745
AT1G01230	1	0		532.684	433.919	576.46	905.381	611.921	654.219	695.351	674.622	704.228	441.724	657.433	652.883	521.162	763.601	647.061	602.891	625.654	776.124	461.049	472.883	439.037	626.839	788.737	609.829	442.786	560.888	480.328	545.046	559.788	500.462	739.668	785.108	745.655	646.798	463.416	556.907	405.214	467.667	350.323	422.685	518.589	667.091	740.028	615.076	668.933	345.25
AT1G01240	1	1		210.55	132.062	390.616	77.8552	74.0227	34.8917	1709.03	1849.12	1653.53	314.304	131.487	112.844	1221.95	889.031	667.348	350.066	179.945	272.884	400.769	204.763	195.773	55.5607	166.848	62.2713	660.803	1055.46	780.118	136.262	141.719	69.7365	955.585	1566.27	822.396	448.646	75.8004	279.867	420.781	1118.36	259.498	40.9746	72.7844	42.8201	725.767	3001.97	2232.46	215.317
AT1G01250	1	1		111.585	86.644	149.708	1.25573	0	0	57.877	60.1574	52.4111	0	0	0	47.1996	172.891	134.537	7.77924	0	17.7197	80.8161	88.1491	45.5513	5.69853	10.112	6.44185	98.5468	81.0479	53.0017	2.75276	3.54296	6.15322	21.6784	12.3994	9.06388	3.73872	0	12.7212	52.197	41.5218	49.6432	0	7.27844	4.50737	255.128	103.344	122.906	6.18727
AT1G01260	1	1		142.138	162.108	199.61	783.575	1130.08	1221.21	339.821	587.25	358.758	1352.07	1044.97	722.739	138.321	75.4278	70.472	1268.02	1118.42	1091.54	237.811	139.569	246.171	970.175	1175.52	1249.72	251.092	188.805	284.056	1358.49	1286.1	1394.73	370.267	479.632	375.849	1114.14	1176.63	1838.92	220.235	355.667	192.367	554.235	520.409	603.988	94.5504	121.875	143.559	653.376
AT1G01270	0	0		0	0	0	0	0	0	0	0	0	0	0	0	0	0	0	0	0	0	0	0	0	0	0	0	0	0	0	0	0	0	0	0	0	0	0	0	0	0	0	0	0	0	0	0	0	0
AT1G01280	0	0		0	0	0	0	0	0	0	0	0	0	0	0	0	0	0	0	0	0	0	0	0	0	0	0	0	0	0	0	0	0	0	0	0	0	0	0	0	0	0	0	0	0	0	0	0	0
AT1G01290	1	0		88.3379	90.8364	108.409	67.8094	29.6091	21.8073	148	265.695	221.455	35.3946	31.1415	45.6749	65.555	127.126	148.418	60.2891	35.9889	42.5274	148.384	110.186	120.178	88.3273	40.448	21.4728	130.271	180.516	139.958	27.5276	23.6198	12.3064	104.056	165.138	148.648	48.6033	18.9501	79.1543	94.3209	195.043	104.928	17.2525	45.4903	24.7906	229.773	454.715	344.541	74.2473
AT1G01300	1	1		1493.77	1393.99	1010.96	104.225	78.9576	13.0844	281.117	366.673	284.939	72.205	107.265	158.519	786.005	1095.82	1047.47	246.991	207.628	315.411	491.521	561.032	792.786	92.6012	166.848	55.8294	508.933	566.414	607.863	140.391	185.415	170.239	541.093	755.8	993.401	229.931	48.2366	254.425	631.401	222.907	711.364	198.403	143.749	290.726	1844.52	478.234	656.844	231.404
AT1G01305	0	0		0	0	0	0	0	0	0	0	0	0	0	0	0	0	0	0	0	0	0	0	0	0	0	0	0	0	0	0	0	0	0	0	0	0	0	0	0	0.54634	0	0	0	0	0.528214	1.42544	0	0
AT1G01310	0	0		0	0	2.58117	0	0	0	1.65363	0.716159	1.47637	0	0	0	1.96665	0.847504	2.13551	0	0	3.54395	0.662427	0	0	0	0	2.14728	0	0	0	0	0	0	0	1.12722	1.20852	0	1.72274	0	0.457869	3.27804	1.12825	0	0	0	1.05643	2.85088	1.00743	0
AT1G01320	1	1		2944.37	3606.91	2660.32	469.643	567.508	292.218	3851.3	4320.59	4401.79	1352.07	847.742	609.895	3538	1736.54	1404.1	1551.96	758.536	634.367	4782.06	3465.36	4406.84	604.044	856.993	584.062	3657.03	3715.31	3970.98	557.434	589.313	291.252	2930.92	6972.97	4101.1	1480.53	356.607	955.506	7062.62	5763.34	5435.36	269.57	433.067	259.174	4444.4	14191.7	8903.16	1556.72
AT1G01340	1	1		73.7256	74.7654	122.175	858.919	1302.8	1068.56	897.093	530.674	797.977	1778.22	1761.23	1125.75	84.566	57.6303	61.9299	873.22	794.525	549.312	124.536	37.647	172.513	631.112	745.761	1181.01	102.597	110.52	142.442	1101.1	804.253	742.488	374.603	450.887	164.358	835.603	1676.22	743.485	135.987	350.204	135.955	1168.85	1124.52	928.519	86.099	186.732	309.785	1716.35
AT1G01350	1	0		166.049	209.623	222.841	156.966	157.915	148.29	233.162	321.555	296.012	101.936	114.186	128.965	144.221	208.486	163.367	241.156	191.018	173.653	215.951	198.335	215.157	182.353	161.792	156.752	193.719	177.753	179.709	176.177	201.949	174.341	253.204	338.166	258.623	276.665	232.57	312.377	233.971	316.877	186.726	150.959	120.094	146.49	180.121	245.888	241.783	124.983
AT1G01355	0	0		0	0	0.860389	0	0	0	2.48044	64.4543	0.738184	1.41578	0	0	13.111	6.78003	10.6776	7.77924	2.76838	3.54395	3.31214	0	0	0	0	0	1.34996	0.920998	4.96891	1.37638	0	0	57.231	19.7263	15.1065	0	3.44547	1.41347	5.49442	27.317	0.564127	0	0	4.50737	17.9593	131.14	37.7786	2.47491
AT1G01360	1	1		314.828	250.848	391.477	16.3245	19.7394	34.8917	231.508	310.813	270.175	70.7892	51.9026	37.6146	254.353	262.726	272.278	71.958	49.8308	74.4229	423.953	295.667	259.739	21.3695	30.336	57.9767	338.839	234.855	226.913	37.1623	35.4296	49.2257	218.518	206.845	314.819	54.2114	115.423	52.2984	467.484	507.55	352.579	58.2271	49.1295	45.0737	802.358	1257.24	1010.45	91.5716
AT1G01370	1	1		10.6271	9.78239	5.16233	0	0	0	4.13407	3.58079	8.12003	4.24735	17.3009	0	1.3111	9.32254	9.60981	3.88962	2.76838	3.54395	5.96185	0.91822	9.69176	18.5202	0	4.29457	0	3.68399	0	13.7638	10.6289	12.3064	0	2.81805	3.62555	1.86936	1.72274	4.24041	6.86803	5.4634	13.539	28.0353	9.09805	24.7906	5.81036	12.1162	7.05201	9.89963
AT1G01380	0	0		8.63453	4.89119	0	1.25573	0	0	5.7877	3.58079	2.21455	0	0	0	1.3111	3.39002	2.13551	1.94481	2.76838	0	2.64971	9.1822	10.6609	0	7.58401	4.29457	6.74978	20.262	11.5941	1.37638	1.18099	0	1.73427	3.94527	4.22981	1.86936	0	1.41347	6.86803	12.0195	9.59016	2.15656	0	0	21.6568	39.9123	20.1486	0
AT1G01390	1	1		199.258	218.007	145.406	5.02292	14.8045	4.36146	85.1619	158.987	65.6984	7.07892	0	13.4338	28.1887	54.2402	64.0654	5.83443	8.30514	14.1758	91.415	77.1304	244.232	7.12317	22.752	10.7364	88.4221	152.886	110.972	5.50552	18.8958	4.10215	93.6508	142.03	173.422	7.47743	1.72274	31.0963	379.573	266.068	170.366	8.62623	32.753	6.76106	469.054	168.914	351.089	8.66218
AT1G01400	0	0		0	0	0	0	0	0	0	0	0	0	0	0	0	0	1.06776	0	0	0	0	0	0	0	0	0	0	0	0	0	0	0	0	0	0	0	0	0	0	0	0	0	0	0	0	2.13816	0.503715	0
AT1G01410	0	0		0	0	0	0	0	0	0	0	0	0	0	0	0	0	0	0	0	0	0	0	0	0	0	0	0	0	0	0	0	0	0	0	0	0	0	0	0	0	0	0	0	0	0	0	0	0
AT1G01420	1	1		178.668	215.911	202.191	12.5573	14.8045	17.4458	171.977	365.241	220.717	4.24735	0	10.747	563.773	560.2	416.425	25.2825	8.30514	35.4395	185.48	238.737	138.592	8.5478	0	0	335.464	212.751	221.944	0	7.08593	4.10215	298.295	291.386	696.106	16.8242	5.16821	5.65388	175.822	168.819	202.522	4.31312	1.81961	13.5221	1060.13	697.752	620.073	7.42473
AT1G01430	1	1		636.298	554.102	537.743	61.5307	9.8697	8.72292	446.48	586.534	496.798	7.07892	13.8407	29.5544	1377.31	659.358	613.96	77.7924	22.147	127.582	332.538	488.493	285.907	41.3144	7.58401	12.8837	691.177	653.909	515.11	9.63466	31.8867	4.10215	497.736	619.407	410.896	104.684	10.3364	33.9233	521.97	640.311	487.97	8.62623	16.3765	18.0295	749.536	433.333	485.077	19.7993
AT1G01440	1	1		49.8146	61.4893	54.2045	210.962	532.964	492.845	295.173	350.918	307.085	1073.16	1211.06	593.774	233.376	147.466	101.437	443.417	418.025	343.763	129.836	83.558	123.085	270.68	310.944	476.697	145.12	156.57	168.943	611.113	478.3	494.309	403.219	271.096	219.346	433.691	770.064	387.291	255.491	399.375	178.828	968.295	429.428	462.006	198.08	513.87	479.033	1081.54
AT1G01448	1	1		27.8962	39.1295	86.0389	0	0	0	90.9496	143.948	93.0112	1.41578	13.8407	8.06028	71.455	54.2402	41.6425	17.5033	0	17.7197	139.11	57.8478	125.024	0	5.056	0	77.6225	73.6799	123.394	4.12914	4.72395	0	50.2939	106.522	56.8003	20.5629	5.16821	0	95.6946	192.858	65.4387	10.7828	1.81961	6.76106	70.7807	256.579	108.299	16.0869
AT1G01450	0	0		0	0	0	0	0	0	0	0	0	0	0	0	0	0	0	0	0	0	0	0	0	0	0	0	0	0	0	0	0	0	0	0	0	0	0	0	0	0	0	0	0	0	0	0	0	0
AT1G01453	0	0		0	0	0	0	9.8697	0	0	12.8909	0.738184	21.2368	0	8.06028	3.9333	0	0	1.94481	0	0	0	1.83644	0	7.12317	2.528	2.14728	0	0	0	0	3.54296	0	10.4056	3.94527	7.2511	0	0	0	0	0.54634	0	0	5.45883	4.50737	1.58464	29.9342	142.551	18.5618
AT1G01460	0	0		0	0	0	1.25573	0	4.36146	0	0	0	4.24735	3.46017	5.37352	0	0	0	13.6137	2.76838	21.2637	0	0	0	9.97243	15.168	0	0	0	0	4.12914	3.54296	6.15322	0	0	0	3.73872	6.89095	1.41347	0	0	0	0	1.81961	0	0	0	0	1.23745
AT1G01470	1	1		1525.65	1229.79	5288.81	860.174	631.661	654.219	1828.09	2489.37	1765.74	975.475	231.831	349.279	2769.7	21602	8596.51	1660.87	1597.35	1747.17	6743.51	3381.8	1259.93	1131.16	2166.5	1644.82	829.548	1617.27	1208.27	868.496	842.044	607.118	10398.7	5402.2	10599.3	2794.69	642.581	5854.59	2783.84	2969.9	809.522	364.458	1961.54	768.507	2930.53	2321.33	2333.71	313.076
AT1G01471	0	0		0	0	0	0	0	0	0	0	0	0	0	0	0	0	0	0	0	0	0	0	0	0	0	0	0	0	0	0	0	0	0	0	0	0	0	0	0	0	0	0	0	0	0	0	0	0
AT1G01480	1	1		0	0	10.3247	1974.01	1973.94	2115.31	19.8435	4.29695	73.0803	5389.89	1581.3	1687.29	4.58885	3.39002	4.27103	2361	3258.38	2207.88	2.64971	0	5.81505	1877.67	3122.08	4550.1	4.04987	1.842	3.3126	3332.22	2304.11	2943.29	167.357	79.4689	54.3833	4628.53	6541.23	3614.24	2.74721	7.64876	3.94889	1574.29	2281.79	1613.64	2.11286	0.712719	6.54829	3419.09
AT1G01490	1	1		729.286	658.914	1145.18	2387.14	2936.23	2041.16	2408.51	4122.21	2355.55	3332.75	2647.03	2845.28	3218.1	1362.79	1016.5	2339.61	2175.95	2533.92	1026.76	833.743	819.923	2189.66	1711.46	2037.77	2699.24	3013.51	2255.06	3169.8	2896.96	2660.24	2499.95	3635.84	1740.87	2267.53	1767.53	1243.85	1261.89	2331.23	900.347	1992.66	1553.95	1683.5	2256.53	4052.52	4387.86	2503.37
AT1G01500	1	0		236.453	303.254	444.821	385.509	389.853	362.001	411.753	569.346	439.22	433.23	311.415	292.857	581.473	654.273	473.016	505.651	390.341	396.922	247.748	242.41	186.082	300.598	235.104	152.457	310.49	310.376	397.512	491.368	458.223	375.346	818.577	664.495	758.344	426.214	472.03	292.588	254.575	222.36	213.24	237.221	325.71	279.457	731.049	747.642	782.269	378.661
AT1G01510	1	1		317.485	290.677	246.071	43.9505	29.6091	21.8073	245.564	251.372	237.695	21.2368	17.3009	29.5544	219.609	223.741	416.425	93.3509	66.4411	92.1426	237.811	264.447	229.695	62.6839	55.616	12.8837	176.169	203.541	210.35	20.6457	40.1536	26.6639	200.309	165.701	205.448	78.5131	13.7819	74.9139	350.727	222.907	359.913	51.7574	23.6549	33.8053	315.344	228.783	252.361	49.4982
AT1G01520	0	0		2.65678	3.49371	15.487	0	0	0	4.96089	40.8211	12.5491	0	0	0	0.65555	2.54251	0	0	0	0	13.2485	14.6915	3.8767	0	0	0	43.8736	22.104	10.766	0	0	2.05107	3.46855	2.81805	8.45962	0	0	0	6.41016	7.10242	1.69238	0	0	0	59.16	135.417	39.2897	1.23745
AT1G01530	0	0		0.664195	0.698742	4.30194	0	0	0	10.7486	0.716159	1.47637	0	0	0	0	0	1.06776	0	0	0	1.32485	0	0	0	0	0	0	0	0	0	0	0	5.20282	0	0	0	0	0	1.37361	0.54634	0	0	0	0	0	2.13816	5.54086	1.23745
AT1G01540	1	1		469.586	590.437	548.928	133.107	24.6742	39.2531	269.541	406.778	265.746	16.9894	58.8229	24.1808	323.842	327.984	316.056	75.8476	47.0624	92.1426	959.195	700.602	669.7	82.6287	63.2001	53.6821	392.162	408.002	499.375	17.8929	62.5924	8.20429	146.546	225.444	331.738	95.3373	27.5638	74.9139	1024.71	946.261	887.936	38.8181	49.1295	54.0885	509.727	854.55	587.331	65.5851
AT1G01550	1	1		1974.65	1598.02	2548.47	5143.47	6499.2	7226.94	4182.85	5314.62	4292.54	12114.9	7304.42	5803.4	4198.8	2713.71	2005.25	6186.44	6907.1	6060.15	2209.86	1948.46	1475.09	5217.01	6009.06	6574.99	2862.58	2783.26	2467.89	7088.36	6328.91	6778.8	6845.18	5153.64	4435.26	5363.19	9550.86	6824.23	2246.76	4227.58	1400.73	6366.16	6856.29	6161.58	4083.1	4481.58	5553.96	8549.57
AT1G01560	1	1		67.0836	54.5019	56.7856	705.72	1268.26	1338.97	1021.94	478.394	882.869	4380.43	1660.88	717.365	6.5555	9.32254	5.33878	1456.66	1652.72	1314.8	133.81	15.6097	112.424	1383.32	1708.93	1395.74	74.2476	50.6549	98.55	1447.95	1134.93	1435.75	479.527	150.484	116.018	1398.28	2113.8	2925.88	53.1128	146.419	29.8987	2508.08	2594.77	3103.33	11.0925	80.5372	144.566	3728.45
AT1G01570	1	0		14.6123	4.19245	4.30194	0	0	4.36146	0	8.59391	8.12003	1.41578	0	2.68676	3.27775	11.0175	14.9486	1.94481	0	0	5.29942	0	5.81505	0	0	0	4.72485	11.052	4.14075	1.37638	1.18099	0	1.73427	5.63609	3.62555	1.86936	1.72274	1.41347	15.5675	2.7317	12.4108	8.62623	7.27844	6.76106	11.0925	0.712719	6.04458	3.71236
AT1G01580	1	1		7.97033	1.39748	23.2305	0	0	0	23.1508	47.2665	18.4546	0	0	0	2.6222	26.2726	13.8808	1.94481	5.53676	7.08789	0.662427	1.83644	8.72258	0	0	0	18.2244	35.9189	24.8445	0	1.18099	4.10215	19.077	47.3432	69.4897	3.73872	0	4.24041	7.3259	3.27804	5.64127	0	0	0	126.771	166.063	84.1203	0
AT1G01590	0	0		0	4.19245	11.1851	0	0	0	0	0.716159	3.69092	0	0	0	0	1.69501	0	0	0	0	3.97456	12.8551	0.969176	0	0	0	0	0	0	0	0	0	0.867137	0.563609	0.604258	0	0	0	3.66295	21.3073	1.12825	0	0	0	0.528214	18.5307	1.51114	0
AT1G01600	1	0		17.2691	9.08364	7.7435	1.25573	0	4.36146	4.96089	12.8909	4.42911	1.41578	0	0	11.7999	17.7976	16.0164	0	0	17.7197	49.682	78.0487	26.1677	2.84927	2.528	8.58914	21.5993	14.736	43.0639	0	2.36198	2.05107	13.007	13.5266	15.1065	0	13.7819	9.89429	16.9411	2.18536	23.6933	0	1.81961	4.50737	11.0925	2.13816	4.02972	0
AT1G01610	1	1		442.354	438.111	615.178	32.649	24.6742	0	195.955	191.214	135.826	1.41578	34.6017	16.1206	333.02	1348.38	726.075	23.3377	16.6103	70.8789	2222.44	1285.51	685.207	21.3695	5.056	4.29457	382.038	295.64	449.686	9.63466	1.18099	20.5107	1000.68	332.529	702.148	29.9097	3.44547	73.5004	1203.74	490.613	682.03	6.46968	27.2942	33.8053	731.577	307.895	310.288	47.0233
AT1G01620	1	1		3513.59	2956.38	4214.18	71.5765	14.8045	17.4458	929.339	773.452	838.578	21.2368	27.6814	56.422	3981.81	10004.8	4735.5	423.969	138.419	520.96	5769.08	5457.9	1763.9	32.7666	78.3681	49.3876	2382	2886.41	2531.66	34.4095	35.4296	104.605	3491.96	1420.3	3633.41	456.123	32.732	268.559	10221.5	7108.98	4948.52	17.2525	38.2118	42.8201	2142.97	473.245	754.565	24.7491
AT1G01630	1	0		573.864	512.876	602.272	430.715	177.655	122.121	230.681	212.699	247.292	257.673	69.2034	120.904	304.831	561.895	429.238	215.874	174.408	187.829	724.033	548.177	374.102	505.745	293.248	197.55	436.711	152.886	274.118	140.391	171.243	77.9408	365.065	432.852	433.253	304.705	132.651	219.088	366.753	461.657	407.3	73.323	263.844	128.46	476.449	386.294	616.547	148.495
AT1G01640	1	1		29.2246	39.8283	92.922	6.27864	0	8.72292	193.475	221.293	129.182	38.2262	0	2.68676	85.2215	227.979	102.505	11.6689	11.0735	31.8955	26.4971	42.2381	61.0581	9.97243	7.58401	34.3566	87.0722	147.36	83.6432	13.7638	14.1719	10.2554	269.679	186.555	207.261	37.3872	1.72274	48.058	48.0762	113.092	22.001	0	12.7373	9.01475	258.825	610.8	668.933	30.9364
AT1G01650	1	0		350.031	291.375	659.918	400.578	325.7	244.242	1020.29	875.862	1026.08	281.741	546.707	333.158	633.262	623.763	431.374	756.531	528.76	581.207	589.56	352.596	441.944	450.184	422.176	360.744	531.883	568.256	589.643	375.752	449.956	283.048	966.857	1797.91	871.341	678.577	358.329	798.611	542.574	933.695	340.733	513.261	604.111	547.646	568.359	1252.96	936.406	493.744
AT1G01660	0	0		0	4.89119	19.7889	0	0	0	42.9943	26.4979	44.2911	1.41578	0	0	0.65555	3.39002	1.06776	0	0	0	33.1214	11.9369	28.1061	0	0	0	19.5744	15.657	24.8445	0	0	0	6.06996	16.9083	3.02129	3.73872	0	2.82694	6.86803	10.9268	4.51302	0	0	2.25369	2.64107	39.1995	11.0817	2.47491
AT1G01670	1	1		8.63453	10.4811	18.0682	0	0	0	41.3407	79.4936	83.4148	1.41578	0	2.68676	20.9776	32.2051	5.33878	1.94481	2.76838	0	69.5549	38.5652	28.1061	0	0	0	37.7988	58.0229	59.6269	0	0	2.05107	26.8812	68.1967	42.2981	5.60808	0	2.82694	27.0143	55.7267	21.4368	0	1.81961	0	32.7493	127.577	51.8826	7.42473
AT1G01680	1	1		9.96292	13.9748	18.0682	6.27864	9.8697	0	758.189	118.882	839.316	2.83157	0	0	6.5555	7.62753	0	0	2.76838	0	14.5734	7.34576	6.78423	0	15.168	4.29457	0.674978	1.842	5.79706	4.12914	1.18099	14.3575	5.20282	13.5266	14.5022	7.47743	0	2.82694	1.83147	10.3805	0	4.31312	14.5569	31.5516	1.58464	22.807	43.3195	1.23745
AT1G01690	1	0		1.32839	11.8786	14.6266	0	0	0	20.6704	12.1747	17.7164	1.41578	0	0	3.9333	10.17	5.33878	3.88962	2.76838	0	31.7965	16.528	29.0753	4.2739	2.528	0	34.4239	33.1559	18.2193	0	0	2.05107	31.2169	25.926	21.7533	7.47743	1.72274	2.82694	15.5675	9.83412	6.2054	0	0	0	13.2054	27.796	12.5929	1.23745
AT1G01695	0	0		0	0	0	0	0	0	0	0	4.42911	2.83157	0	0	0	0	0	0	0	0	5.29942	1.83644	4.84588	0	5.056	0	0	3.68399	4.14075	0	0	0	0.867137	1.69083	0	0	0	0	0.457869	0	0	0	0	0	1.05643	0	0	0
AT1G01700	0	0		12.6197	9.08364	10.3247	3.76719	0	0	28.9385	22.9171	28.051	1.41578	3.46017	0	5.89995	10.17	6.40654	5.83443	0	3.54395	0.662427	0	3.8767	0	0	0	0	0	0.828151	0	0	0	0	1.69083	5.43833	1.86936	0	1.41347	5.49442	3.27804	8.46191	0	0	2.25369	2.64107	38.4868	14.6077	4.94982
AT1G01710	1	0		469.586	415.053	571.298	644.189	666.205	684.749	755.708	637.381	841.53	756.028	1017.29	711.992	590.651	474.602	396.138	628.174	622.885	591.839	478.935	432.481	420.622	1004.37	950.529	979.162	577.781	632.726	628.567	924.927	918.809	996.821	802.969	967.717	705.17	906.639	930.278	716.629	587.903	915.12	463.712	1453.52	1000.79	1000.64	617.483	985.69	869.411	1244.88
AT1G01720	1	1		569.215	410.86	977.401	1236.89	2077.57	2342.1	1092.22	1417.99	1160.43	1914.14	1865.03	961.86	596.551	556.81	509.32	2563.26	2701.94	2477.22	2541.73	1978.76	1203.72	3055.84	2871.81	2911.72	452.235	454.973	650.927	1520.9	1397.11	2795.61	1281.63	445.251	1314.87	2540.46	4165.58	3499.75	1121.78	732.642	617.155	3489.31	2925.93	2603.01	631.744	1471.76	792.343	2711.26
AT1G01725	1	0		51.8072	65.6817	142.824	52.7406	14.8045	47.976	381.988	440.438	561.02	101.936	44.9822	48.3617	321.875	212.723	154.825	103.075	102.43	120.494	89.4277	58.7661	94.01	27.068	45.504	30.062	209.243	211.83	206.21	27.5276	68.4973	79.9918	134.406	185.991	263.457	71.0356	10.3364	79.1543	72.8011	167.18	56.4127	23.7221	38.2118	24.7906	176.952	460.416	361.163	30.9364
AT1G01730	1	0		451.652	290.677	579.902	753.437	641.53	597.52	2398.59	1910	2211.6	603.124	640.132	690.497	1105.26	1111.08	852.07	921.84	816.672	928.514	412.03	338.823	482.65	427.39	525.824	599.093	486.659	561.809	574.737	597.349	527.902	527.126	1156.76	949.118	859.255	876.729	668.422	723.697	254.575	578.574	284.884	407.59	440.346	459.752	987.761	1213.05	1246.19	376.186
AT1G01740	1	1		12.6197	9.08364	42.159	146.92	108.567	74.1448	23.1508	62.3058	39.862	52.384	200.69	102.097	19.6665	33.9002	34.1682	99.1853	74.7462	77.9668	46.3699	19.2826	45.5513	81.2041	70.7841	42.9457	17.5494	23.025	38.0949	104.605	122.823	151.779	61.5667	111.031	35.047	44.8646	20.6728	33.9233	27.0143	38.7901	12.9749	276.039	69.1452	94.6549	18.4875	51.3158	35.7637	257.39
AT1G01750	0	0		3.98517	1.39748	9.46427	1.25573	0	0	6.61451	14.3232	1.47637	1.41578	0	0	0.65555	2.54251	2.13551	1.94481	0	0	12.5861	4.5911	19.3835	0	0	0	0	7.36799	14.0786	0	1.18099	6.15322	1.73427	7.32692	0.604258	0	0	2.82694	6.86803	14.2048	3.94889	8.62623	0	0	0.528214	13.5417	3.526	4.94982
AT1G01760	1	0		2.65678	11.8786	16.3474	0	0	0	1.65363	10.7424	5.16729	0	3.46017	10.747	7.21105	9.32254	5.33878	9.72405	2.76838	0	8.61155	12.8551	16.476	0	0	0	8.09974	2.763	9.93781	0	1.18099	2.05107	1.73427	16.9083	6.04258	0	0	4.24041	25.1828	20.2146	18.0521	0	0	0	10.5643	34.9232	10.578	14.8495
AT1G01770	0	0		51.8072	49.6107	61.948	25.1146	49.3485	34.8917	145.519	142.516	197.833	72.205	249.132	120.904	409.063	51.6977	32.0327	398.686	179.945	212.637	106.651	63.3571	56.2122	32.7666	42.976	81.5968	136.346	175.911	149.067	123.874	120.461	162.035	156.952	465.541	158.92	257.971	170.551	94.7025	208.33	504.818	100.979	157.429	40.0314	40.5664	133.11	861.677	324.392	413.31
AT1G01780	1	0		15.2765	23.7572	51.6233	13.813	74.0227	0	191.821	219.145	210.383	90.6101	280.274	56.422	106.855	33.0526	16.0164	196.426	24.9154	35.4395	171.569	58.7661	109.517	15.671	17.696	40.7984	107.996	196.173	145.755	81.2064	59.0494	20.5107	64.1681	330.275	62.2386	155.157	37.9002	49.4715	90.658	279.18	22.5651	88.4189	12.7373	22.5369	47.0111	685.635	135.499	205.417
AT1G01790	1	1		595.782	633.759	647.873	155.71	93.7621	91.5906	289.385	552.875	279.772	14.1578	89.9645	75.2293	184.865	189.841	231.703	188.647	119.04	99.2305	2007.15	1181.75	1973.24	185.202	161.792	113.806	462.36	459.578	542.439	68.819	211.397	86.1451	227.19	361.274	200.614	142.071	37.9002	163.963	3842.89	3265.47	2175.27	129.394	242.008	335.799	307.421	833.881	312.303	74.2473
AT1G01800	1	0		856.147	730.185	701.217	546.242	217.133	392.531	1353.49	919.548	1468.25	232.189	235.292	435.255	780.76	650.883	696.177	554.271	440.172	563.488	1379.17	1274.49	1167.86	569.853	614.305	433.752	980.743	1357.55	977.218	331.708	513.73	383.551	954.717	938.973	1189.18	805.693	435.853	695.427	1261.43	1330.34	1166.61	196.247	413.052	507.08	1487.98	1149.62	1534.82	271.002
AT1G01810	0	0		10.6271	9.08364	4.30194	2.51146	0	0	5.7877	3.58079	9.5964	1.41578	0	2.68676	2.6222	3.39002	0	1.94481	0	7.08789	13.2485	5.50932	3.8767	5.69853	2.528	0	4.04987	0	0	2.75276	0	4.10215	0.867137	8.45414	8.45962	1.86936	0	0	1.83147	2.7317	0.564127	0	0	0	5.81036	10.6908	14.104	3.71236
AT1G01820	1	1		739.913	710.62	875.015	2261.57	2452.62	1958.29	2134.83	2081.87	1973.17	2101.02	2439.42	2466.45	2216.42	1467.88	1232.19	2222.92	2311.6	2168.9	936.01	898.019	765.649	2117	1878.31	2267.53	890.971	1147.56	1167.69	2338.47	2481.26	2309.51	2788.71	2253.87	1798.27	2276.88	2735.71	1817.72	739	1670.16	553.973	3467.75	2023.41	2445.25	1028.96	1791.06	1569.57	3166.65
AT1G01830	1	1		219.848	202.635	499.025	56.5078	19.7394	13.0844	1068.24	1230.36	1109.49	50.9682	107.265	104.784	333.675	522.91	322.463	79.7372	19.3787	106.318	532.592	425.136	256.832	38.4651	53.088	34.3566	416.461	439.316	363.558	6.8819	21.2578	4.10215	377.204	226.571	384.913	69.1663	12.0592	42.4041	297.157	621.189	179.957	4.31312	14.5569	20.2832	1705.6	2421.11	1921.17	117.558
AT1G01840	0	0		3.32097	2.09623	6.88311	0	0	0	0	2.14848	1.47637	0	0	0	3.27775	6.78003	7.4743	0	0	0	7.94913	5.50932	7.75341	0	0	0	9.44969	5.52599	1.6563	0	0	0	0	3.38166	3.62555	0	0	1.41347	5.03656	7.10242	7.89778	0	0	0	3.6975	5.70175	5.03715	0
AT1G01860	1	1		109.592	139.05	126.477	6.27864	14.8045	0	91.7764	176.175	88.5821	4.24735	27.6814	8.06028	137.666	106.785	99.3014	33.0618	2.76838	17.7197	221.251	165.28	206.434	5.69853	5.056	4.29457	121.496	139.071	139.958	9.63466	4.72395	4.10215	104.924	183.173	160.733	29.9097	1.72274	8.48082	253.201	349.658	191.239	6.46968	16.3765	0	188.044	295.066	176.3	29.6989
AT1G01870	0	0		0	0	0	0	0	0	0	0	0	0	0	0	0	0	0	0	0	0	0	0	0	0	0	0	0	0	0	0	0	0	0	0	0	0	0	0	0	0	0	0	0	0	0	0	0	0
AT1G01880	1	0		3.32097	3.49371	12.0454	0	0	0	6.61451	6.44543	8.85821	2.83157	0	5.37352	9.83325	7.62753	6.40654	0	2.76838	7.08789	6.62427	10.1004	8.72258	0	0	0	6.74978	11.052	7.45336	0	1.18099	0	2.60141	3.38166	1.81278	0	3.44547	0	10.0731	4.37072	11.8467	0	5.45883	0	13.2054	16.3925	8.05943	1.23745
AT1G01890	0	0		0	0	0	0	0	0	0	0	0	0	0	0	0	0	0	0	0	0	0	0	0	0	0	0	0	0	0	0	0	0	0	0	0	0	0	0	0	0	0	0	0	0	0	0	0	0
AT1G01900	1	0		38.5233	53.8031	32.6948	10.0458	0	4.36146	4.13407	7.16159	28.051	1.41578	6.92034	5.37352	12.4555	30.5101	71.5397	5.83443	5.53676	24.8076	31.1341	39.4834	120.178	9.97243	5.056	4.29457	10.1247	44.2079	14.9067	1.37638	8.26692	6.15322	0	3.94527	6.04258	11.2162	0	7.06735	117.214	27.317	85.1832	6.46968	9.09805	29.2979	60.7447	18.5307	29.2154	9.89963
AT1G01910	1	0		370.621	417.149	298.555	679.349	454.006	409.977	528.334	390.307	505.656	385.093	366.778	381.52	248.454	247.471	357.699	554.271	531.529	428.818	221.913	241.492	279.123	608.318	409.536	427.31	255.142	228.408	289.853	344.095	412.165	338.427	307.834	393.963	277.959	392.565	358.329	336.406	413.455	440.896	427.608	386.024	431.248	477.782	604.277	515.296	743.987	294.514
AT1G01920	1	1		134.167	111.1	126.477	12.5573	0	8.72292	107.486	142.516	95.2258	5.66313	0	8.06028	155.365	98.3104	134.537	23.3377	27.6838	74.4229	95.3895	101.922	147.315	51.2868	17.696	34.3566	111.371	93.0208	153.208	8.25828	35.4296	8.20429	61.5667	117.794	97.2856	37.3872	12.0592	32.5098	140.566	198.868	169.802	51.7574	54.5883	60.8496	116.735	123.3	111.321	54.448
AT1G01930	1	0		156.086	122.979	134.221	81.6224	93.7621	95.9521	162.882	174.743	162.401	69.3734	110.725	77.9161	127.177	104.243	103.572	149.75	119.04	113.406	162.295	90.9037	134.715	102.574	60.6721	79.4495	110.021	116.046	148.239	116.992	107.47	73.8386	168.225	180.919	133.541	153.287	87.8596	120.145	162.086	240.936	143.852	77.6361	92.8002	105.923	136.808	271.546	219.116	108.896
AT1G01940	1	1		128.19	128.568	161.753	550.009	192.459	222.434	218.279	211.983	255.412	123.173	197.23	282.11	59.6551	177.976	202.874	254.77	210.397	262.252	121.224	110.186	177.359	685.249	379.2	154.605	141.07	160.254	167.286	294.545	597.58	352.785	140.476	239.534	180.673	198.152	127.483	166.789	89.7423	125.658	118.467	319.171	360.283	507.08	146.315	191.721	169.248	252.441
AT1G01950	1	0		120.883	101.318	81.7369	41.4391	4.93485	17.4458	180.246	163.284	163.139	7.07892	24.2212	13.4338	53.7551	60.1728	54.4556	79.7372	60.9043	56.7032	195.416	111.105	147.315	49.8622	48.032	15.031	112.721	122.493	188.818	19.2693	17.7148	43.0725	83.2451	109.904	119.643	63.5582	22.3956	128.626	212.451	263.336	120.159	222.126	80.0629	103.67	176.424	199.561	141.544	98.9963
AT1G01960	1	0		599.768	497.504	597.11	214.73	138.176	148.29	616.803	637.381	617.86	82.1154	100.345	91.3499	519.196	454.262	451.661	348.121	238.081	205.549	542.528	468.292	403.177	363.281	242.688	115.953	404.987	449.447	370.183	59.1843	151.166	59.4811	804.703	800.889	574.045	373.872	134.374	241.703	852.094	797.11	619.411	138.02	234.73	155.504	741.085	1040.57	1026.57	235.116
AT1G01970	1	1		404.494	664.503	362.224	46.462	4.93485	13.0844	148.827	160.42	177.902	2.83157	10.3805	42.9882	194.043	220.351	302.175	54.4547	33.2205	46.0713	398.119	545.422	655.163	61.2592	50.56	23.6201	254.467	210.909	236.023	11.011	35.4296	26.6639	121.399	207.972	314.214	35.5178	12.0592	63.6062	609.423	390.087	668.491	2.15656	1.81961	29.2979	332.247	262.993	220.627	7.42473
AT1G01980	0	0		0	0	0	0	0	0	0	0	0	0	0	0	0	0	0	0	0	0	0	0	0	0	0	0	2.02493	0	0	0	0	0	0	0	0	0	0	0	0	0	0.564127	8.62623	0	4.50737	0	0	0	0
AT1G01990	1	0		501.467	480.734	663.36	754.693	542.833	601.881	497.742	587.25	477.605	358.193	505.185	728.112	612.284	617.83	615.028	659.291	667.179	683.982	512.719	649.181	505.91	549.908	556.16	528.232	439.411	396.95	438.092	638.64	782.995	553.79	886.214	452.578	560.752	618.758	630.522	696.841	358.511	475.862	485.713	474.443	538.605	520.602	494.409	381.305	549.049	295.752
AT1G02000	1	0		104.943	104.811	105.828	164.5	93.7621	130.844	129.81	187.634	143.208	219.446	76.1238	126.278	214.365	150.008	85.4205	243.101	229.775	194.917	184.817	190.071	156.037	222.243	189.6	229.759	216.668	187.884	187.162	167.918	175.967	157.933	468.254	314.494	292.461	282.273	220.51	319.444	198.257	184.663	210.419	90.5755	158.306	178.041	333.832	277.248	406.498	131.17
AT1G02010	1	0		17.9333	18.866	41.2986	23.8588	34.5439	30.5302	48.782	120.315	58.3166	14.1578	58.8229	37.6146	24.9109	32.2051	20.2874	29.1721	22.147	21.2637	109.301	41.3199	81.4108	38.4651	12.64	15.031	60.748	95.7838	95.2374	24.7748	55.5064	41.0215	16.4756	131.321	38.6725	16.8242	15.5046	22.6155	94.7788	209.795	37.2324	23.7221	5.45883	15.7758	28.5236	342.105	82.1055	47.0233
AT1G02020	1	1		243.759	273.907	273.604	99.2026	39.4788	17.4458	276.983	375.267	296.012	49.5524	38.0619	72.5425	436.596	290.694	205.009	122.523	74.7462	85.0547	159.645	136.815	189.958	25.6434	17.696	10.7364	132.971	140.913	150.723	5.50552	15.3528	12.3064	221.12	171.337	145.626	29.9097	17.2274	35.3368	181.774	191.219	186.162	15.0959	21.8353	27.0442	228.717	215.241	298.199	24.7491
AT1G02030	0	0		3.32097	0.698742	4.30194	1.25573	0	0	8.26814	6.44543	0	1.41578	6.92034	5.37352	0	3.39002	2.13551	3.88962	0	0	1.98728	0	1.93835	0	2.528	0	0.674978	5.52599	3.3126	0	2.36198	0	51.1611	23.6716	6.64684	0	0	4.24041	1.83147	1.09268	2.25651	2.15656	1.81961	4.50737	6.86679	7.83991	8.56315	0
AT1G02040	0	0		0	0	0	0	0	0	0	0	0	2.83157	0	0	0	0	0	0	0	0	0	0	0	0	0	0	0	0	0	0	0	0	0	0	0	0	0	0	0	0	0	0	0	0	0	0	0	0
AT1G02050	1	1		47.1578	58.6943	77.435	6.27864	24.6742	4.36146	135.598	209.118	143.946	5.66313	13.8407	13.4338	131.766	85.5979	127.063	27.2273	16.6103	56.7032	110.625	78.9669	92.0717	15.671	17.696	4.29457	139.72	144.597	211.178	6.8819	18.8958	8.20429	96.2522	145.975	100.911	54.2114	10.3364	31.0963	66.8488	101.619	86.3114	8.62623	7.27844	0	79.2322	113.322	73.5423	8.66218
AT1G02060	1	1		30.5529	42.6232	31.8344	8.7901	19.7394	13.0844	9.09496	48.6988	32.4801	0	0	0	102.266	62.7153	85.4205	19.4481	13.8419	35.4395	29.8092	44.0745	34.8903	1.42463	5.056	8.58914	45.8985	24.867	30.6416	4.12914	0	8.20429	85.8465	85.6686	62.8429	14.9549	5.16821	19.7886	73.7169	67.7462	93.081	0	5.45883	0	76.0629	44.1886	50.3715	4.94982
AT1G02065	0	0		0	0	0	0	0	0	0	0	0	0	0	0	1.96665	0	1.06776	0	0	0	0	0	0.969176	0	0	0	0	0	0	0	0	0	0	0	0	0	0	0	0.457869	0	1.12825	0	0	0	0	1.42544	0	0
AT1G02070	0	0		0.664195	0.698742	0	0	0	0	0.826814	1.43232	5.90548	0	0	0	2.6222	5.08502	2.13551	0	0	0	0	0.91822	0	0	5.056	0	0	6.44699	4.14075	0	0	0	0	1.12722	0	0	0	0	0.915737	1.63902	0.564127	0	0	0	10.0361	12.8289	5.54086	0
AT1G02074	0	0		0	0	0	0	0	0	0	0	0	0	0	0	0	1.69501	1.06776	0	0	0	0.662427	0	1.93835	0	0	0	0	0	0	0	0	0	0	0	0	0	0	0	0	0.54634	0.564127	0	0	0	1.05643	0	0	0
AT1G02080	1	0		286.268	288.58	334.691	175.802	231.938	196.266	596.133	764.858	659.199	349.699	397.92	161.206	390.708	377.987	391.867	505.651	296.217	216.181	549.152	348.005	525.293	223.667	182.016	163.194	652.029	661.277	675.771	136.262	168.881	127.167	592.254	1197.11	517.245	405.651	261.856	295.415	847.515	1311.76	398.838	461.503	229.271	227.622	771.721	1865.19	1207.91	1096.38
AT1G02090	1	0		327.448	305.35	374.269	411.879	182.589	296.579	755.708	456.193	623.766	242.099	238.752	223.001	159.954	285.609	293.633	352.011	321.132	347.307	442.501	415.953	381.855	374.679	389.312	227.612	310.49	281.826	394.2	161.036	219.664	229.72	404.953	395.09	345.032	302.836	258.411	316.617	339.281	404.838	322.681	304.075	382.118	351.575	347.565	400.548	497.67	262.34
AT1G02100	1	0		394.532	379.417	527.418	307.654	301.026	305.302	1424.6	1319.16	1306.59	455.882	467.123	368.086	639.162	679.698	640.654	618.45	451.246	485.521	422.629	442.582	572.783	363.281	351.392	279.147	614.23	961.522	740.367	279.405	323.591	324.069	873.207	951.372	688.25	456.123	432.407	527.224	374.537	785.091	357.092	388.181	378.479	392.142	772.778	1499.56	1079.96	532.105
AT1G02110	1	1		308.186	287.882	254.675	13.813	14.8045	0	109.139	173.31	89.3203	12.7421	31.1415	10.747	260.253	329.679	420.696	64.1787	33.2205	81.5108	187.467	241.492	299.475	21.3695	22.752	12.8837	234.892	175.911	226.913	5.50552	15.3528	6.15322	128.336	107.649	136.562	76.6437	17.2274	53.7119	248.165	130.575	386.991	47.4443	10.9177	11.2684	226.076	124.726	125.929	17.3244
AT1G02120	1	0		1124.48	913.954	1043.65	592.704	404.658	331.471	2773.13	2078.29	2759.33	324.214	394.46	494.364	1227.85	1119.55	1102.99	937.398	669.948	797.388	1134.08	792.423	924.594	512.868	439.872	354.302	1304.73	1096.91	1241.4	529.906	581.046	461.491	1926.78	2029.56	1254.44	798.216	477.198	788.716	995.407	1820.95	893.577	787.144	798.809	676.106	1258.74	1808.88	1505.6	674.413
AT1G02130	1	0		757.182	677.081	709.821	267.47	64.153	231.157	620.111	623.774	766.974	254.841	103.805	260.616	633.917	495.79	562.708	388.962	271.301	333.131	340.488	412.281	536.923	451.609	313.472	246.938	752.6	505.628	554.033	202.328	327.134	211.26	701.514	600.808	745.051	345.831	194.669	326.512	563.636	776.896	710.8	116.454	314.793	263.681	863.102	797.532	1278.93	305.651
AT1G02140	1	0		921.902	975.444	1113.34	567.589	271.417	392.531	790.434	754.832	858.508	295.899	121.106	292.857	866.637	773.771	721.804	474.534	393.11	641.454	800.212	826.398	802.478	1030.01	654.753	577.62	782.299	451.289	559.83	363.364	433.423	479.951	830.717	847.105	932.975	568.285	392.784	561.148	658.415	788.915	617.719	299.762	440.346	419.186	842.502	900.164	1137.89	321.738
AT1G02145	1	1		114.241	117.389	131.639	67.8094	19.7394	8.72292	204.223	237.765	236.957	28.3157	24.2212	61.7955	60.9662	83.9029	90.7593	77.7924	30.4522	35.4395	166.932	144.16	181.236	59.8346	30.336	21.4728	141.07	221.961	187.162	19.2693	24.8007	14.3575	83.2451	171.337	84.5962	44.8646	12.0592	49.4715	137.818	289.014	88.5679	8.62623	36.3922	20.2832	136.808	372.752	201.99	35.8862
AT1G02150	1	1		2333.32	2729.29	1953.94	346.581	113.502	135.205	943.395	1479.58	942.662	39.6419	89.9645	217.628	1612	1642.46	1840.81	387.017	210.397	418.186	2280.07	3241.31	3112.02	303.447	176.96	152.457	1163.66	1127.3	1263.76	78.4537	251.55	69.7365	910.493	1151.45	1409.73	345.831	167.106	230.396	1801.26	1036.41	2733.76	30.1918	80.0629	72.118	1253.45	697.752	824.581	76.7222
AT1G02160	1	0		454.973	338.89	539.464	149.432	59.2182	143.928	418.368	431.128	383.856	94.8575	58.8229	112.844	262.876	360.189	360.902	105.02	91.3565	124.038	382.883	458.192	452.605	189.476	103.648	137.426	308.465	345.374	371.012	100.476	103.927	63.5833	342.519	256.442	340.802	136.463	67.1868	165.376	195.51	303.219	238.626	53.914	76.4237	76.6254	478.562	466.831	433.698	77.9596
AT1G02170	1	1		312.171	214.514	399.22	3037.61	4564.74	4339.65	1260.06	885.172	1262.3	5203	6491.28	5142.46	567.051	437.312	273.346	3006.68	3413.41	3100.95	438.527	272.711	412.869	3386.35	2975.46	3755.6	389.462	456.815	359.418	4199.33	4151.17	3919.6	1332.79	1079.88	594.59	2990.97	3796.91	3389.5	492.667	755.588	331.707	3383.64	2560.19	2787.81	482.788	754.769	937.413	2499.66
AT1G02180	1	1		21.2542	49.6107	40.4383	28.8818	24.6742	13.0844	4.13407	10.0262	6.64366	29.7315	69.2034	29.5544	11.7999	32.2051	30.9649	9.72405	11.0735	14.1758	96.7144	71.6211	34.8903	48.4375	37.92	30.062	16.8744	20.262	19.0475	55.0552	29.5247	43.0725	6.06996	10.145	30.8172	18.6936	13.7819	29.6829	131.408	96.1559	128.621	6.46968	7.27844	15.7758	60.7447	36.3487	50.8752	7.42473
AT1G02190	0	0		1.32839	0	1.72078	0	0	0	0	0	0	1.41578	0	0	0	0	1.06776	1.94481	0	0	17.8855	1.83644	0	4.2739	0	4.29457	0.674978	0	2.48445	2.75276	3.54296	0	0	0	0	0	1.72274	2.82694	3.66295	1.63902	2.82064	0	3.63922	4.50737	2.64107	0	1.51114	1.23745
AT1G02205	1	1		1.99258	2.79497	8.60389	0	0	0	5.7877	0	1.47637	8.4947	0	0	0	30.5101	249.855	0	0	0	48.3572	7.34576	15.5068	0	0	0	12.8246	37.7609	38.0949	0	0	0	16.4756	1.69083	7.85536	1.86936	0	1.41347	26.5564	1.63902	31.027	0	0	0	229.245	42.7631	93.6909	1.23745
AT1G02210	0	0		0	0	0	0	0	0	0	0	0	0	0	0	0	0	0	0	0	0	0	0	0	0	0	0	0	0	0	0	0	0	0	0	0	0	0	0	0	0	0	0	0	0	0	0	0	0
AT1G02220	1	1		7.30614	4.19245	34.4155	729.578	764.902	719.641	159.575	63.022	188.237	1119.88	1664.34	1257.4	0	14.4076	8.54205	1065.76	999.385	574.119	4.63699	0	0	500.046	510.656	981.309	9.44969	7.36799	2.48445	853.355	703.869	822.48	59.8324	14.0902	4.22981	656.145	813.132	250.184	12.3625	15.2975	17.4879	64.6968	67.3256	60.8496	47.5393	81.9627	205.012	314.313
AT1G02228	0	0		0	0	0	0	0	0	0	0	0	0	0	0	0	0	0	0	0	0	0	0	0	0	0	0	0	0	0	0	0	0	0	0	0	0	0	0	0	0	0	0	0	0	0	0	0	0
AT1G02230	1	1		7.30614	13.2761	9.46427	111.76	29.6091	17.4458	107.486	75.1967	81.2003	50.9682	51.9026	34.9279	1.3111	0.847504	7.4743	75.8476	66.4411	10.6318	17.8855	0.91822	4.84588	151.011	174.432	212.581	7.42476	0.920998	1.6563	133.509	74.4022	322.018	32.0841	1.69083	10.8767	128.986	353.161	39.5772	29.3036	12.0195	7.89778	122.924	45.4903	81.1327	0.528214	2.13816	48.8603	257.39
AT1G02250	0	0		0	0.698742	0	0	0	0	0	3.58079	0	0	0	0	0	0	0	0	0	0	5.29942	0	0.969176	0	12.64	19.3256	0.674978	0	0	8.25828	1.18099	2.05107	0	1.69083	0	3.73872	10.3364	1.41347	0	0	0	0	0	0	0	0	0.503715	1.23745
AT1G02260	1	0		74.3898	98.5226	148.847	65.2979	24.6742	78.5062	143.039	273.573	135.088	134.499	62.2831	48.3617	70.7994	99.1579	73.6752	101.13	88.5881	60.2471	248.41	136.815	246.171	96.8751	139.04	128.837	125.546	146.439	164.802	74.3245	73.2213	45.1236	219.386	255.315	150.46	132.724	130.928	104.597	114.009	181.385	99.2864	30.1918	85.5217	36.059	131.525	139.693	227.175	51.9731
AT1G02270	1	0		168.705	224.296	258.117	109.248	93.7621	47.976	679.641	459.058	709.395	79.2839	79.5839	83.2896	247.142	305.949	260.533	157.53	119.04	85.0547	259.009	150.588	184.143	122.518	91.0081	47.2403	344.914	199.857	261.696	96.3466	108.651	82.0429	238.463	329.148	304.546	115.9	77.5232	124.385	380.031	458.379	241.446	56.0705	132.832	96.9085	868.385	1287.88	769.172	158.394
AT1G02280	1	1		698.068	852.465	462.029	48.9734	14.8045	34.8917	407.619	562.901	450.292	9.91048	17.3009	48.3617	717.828	644.95	765.582	169.198	96.8933	283.516	812.798	1161.55	1353.94	143.888	73.3121	40.7984	719.527	618.911	977.218	49.5497	73.2213	84.094	821.178	700.003	858.651	284.142	129.205	351.954	913.448	526.672	1477.45	51.7574	74.604	94.6549	642.309	620.065	426.143	91.5716
AT1G02290	1	1		118.227	109.004	187.565	2.51146	0	0	121.542	184.053	144.684	0	3.46017	5.37352	100.299	146.618	107.843	3.88962	0	21.2637	84.7907	51.4203	126.962	8.5478	2.528	2.14728	96.5219	67.2329	77.8462	0	3.54296	2.05107	144.812	99.1952	127.499	9.34679	1.72274	5.65388	84.7057	116.37	113.39	6.46968	5.45883	2.25369	234.527	191.721	173.782	8.66218
AT1G02300	1	1		32.5455	47.5144	96.3635	6.27864	0	0	310.882	584.386	373.521	5.66313	24.2212	8.06028	58.9995	99.1579	81.1495	15.5585	5.53676	17.7197	1398.38	1338.76	984.683	163.833	189.6	83.7441	1121.81	1567.54	1161.9	74.3245	154.709	69.7365	1304.17	2000.25	2064.75	383.218	25.8411	310.963	795.776	2081.56	590.641	8.62623	63.6864	36.059	1322.65	1977.08	2165.97	60.6353
AT1G02305	1	1		1838.49	1498.1	2016.75	585.17	449.071	300.941	4991.48	4715.91	4982.01	1742.83	539.787	660.943	7398.54	3491.72	1818.39	1168.83	780.683	1392.77	1604.4	1744.62	1158.16	346.186	692.673	528.232	1998.61	3478.61	1950.3	689.566	573.96	512.768	4180.47	3714.19	5898.77	1129.09	403.121	1092.61	1906.57	4201.9	1655.71	237.221	436.707	306.501	3514.74	3465.95	4922.8	623.677
AT1G02310	1	1		0.664195	0.698742	6.88311	90.4125	212.198	87.2292	5.7877	5.01311	11.0728	1449.76	840.822	411.074	0	3.39002	8.54205	58.3443	160.566	67.335	2.64971	0	2.90753	27.068	60.6721	146.015	0.674978	2.763	0.828151	258.759	132.271	254.333	2.60141	4.50887	1.20852	16.8242	39.623	25.4425	0.457869	0.54634	0	187.621	25.4746	29.2979	2.11286	0	11.5854	374.949
AT1G02320	0	0		0	0	0	0	0	0	0	0	0	0	0	0	0	0	0	0	0	0	0	0	0	0	0	0	0	0	0	0	0	0	0	0	0	0	0	0	0	0	0	0	0	0	0	0	0	0
AT1G02330	1	0		116.898	153.024	186.704	254.913	315.83	170.097	303.441	368.106	310.776	171.31	152.248	209.567	143.566	185.603	122.792	229.488	204.86	163.022	204.69	123.96	146.346	112.546	128.928	115.953	162.67	182.358	157.349	154.155	127.547	112.809	226.323	297.022	140.792	166.373	158.492	120.145	199.173	280.819	210.984	207.03	154.667	198.324	139.449	197.423	209.042	139.832
AT1G02335	1	0		75.7182	11.1799	108.409	11.3016	0	13.0844	8.26814	5.01311	8.85821	0	0	2.68676	1.96665	33.9002	53.3878	19.4481	16.6103	38.9834	3.31214	10.1004	60.0889	17.0956	27.808	23.6201	8.77471	5.52599	6.62521	5.50552	16.5338	8.20429	2.60141	5.63609	35.6512	61.6888	1.72274	26.8559	70.9696	18.0292	24.2575	19.409	5.45883	27.0442	63.9139	2.13816	9.06686	0
AT1G02340	0	0		23.911	42.6232	139.383	0	0	0	48.782	507.757	71.6039	0	0	0	168.476	27.9676	180.451	29.1721	0	31.8955	15.8983	6.42754	12.5993	2.84927	0	0	166.72	112.362	139.129	1.37638	0	4.10215	223.721	122.303	129.311	9.34679	3.44547	14.1347	16.0254	532.682	10.1543	0	0	0	110.397	136.129	79.5869	6.18727
AT1G02350	1	0		9.96292	15.3723	12.0454	1.25573	4.93485	13.0844	5.7877	29.3625	14.0255	0	0	2.68676	11.1444	7.62753	2.13551	7.77924	5.53676	3.54395	16.5607	21.119	31.0136	0	5.056	0	24.2992	22.104	20.7038	0	0	0	0.867137	4.50887	7.2511	0	0	2.82694	12.8203	26.7707	20.8727	0	1.81961	0	21.1286	22.0943	13.0966	1.23745
AT1G02360	1	1		73.0614	69.1754	107.549	168.268	88.8273	122.121	119.888	88.8037	138.04	181.22	20.761	32.2411	70.7994	232.216	71.5397	198.371	514.918	187.829	97.3768	48.6656	232.602	82.6287	338.752	225.465	241.642	113.283	149.067	108.734	113.375	90.2472	270.547	513.448	548.667	151.418	198.115	524.397	39.3767	90.6925	62.6181	263.1	669.617	540.885	9.50786	25.6579	56.416	89.0967
AT1G02370	1	1		46.4936	73.3679	70.5519	6.27864	4.93485	0	62.0111	53.7119	45.7674	4.24735	0	0	67.5217	162.721	153.757	3.88962	11.0735	3.54395	47.6948	82.6398	87.2258	5.69853	5.056	0	56.0232	45.1289	64.5958	1.37638	3.54296	0	90.1822	109.34	86.4089	20.5629	1.72274	7.06735	21.5198	43.1609	44.566	2.15656	1.81961	2.25369	59.6882	39.1995	54.9049	4.94982
AT1G02380	1	1		13.9481	16.7698	23.2305	47.7177	59.2182	91.5906	14.8827	12.1747	14.7637	24.0683	121.106	26.8676	20.3221	5.93253	9.60981	71.958	88.5881	67.335	29.8092	15.6097	13.5685	42.739	80.8961	105.217	20.9243	22.104	12.4223	78.4537	62.5924	82.0429	6.93709	9.58136	9.06388	78.5131	89.5823	56.5388	35.7138	8.1951	23.1292	88.4189	30.9334	45.0737	16.3746	11.4035	10.0743	30.9364
AT1G02390	1	1		3.32097	3.49371	22.3701	275.005	1312.67	789.424	43.8212	70.1836	66.4366	2377.1	1287.18	838.269	38.0219	27.1201	11.7453	239.212	642.264	379.202	42.3953	31.2195	11.6301	289.201	467.68	528.232	32.3989	13.815	20.7038	759.762	376.735	568.147	129.203	61.4334	179.465	428.083	1335.12	356.194	5.95229	13.6585	6.2054	1188.26	514.95	288.472	38.5597	64.8574	129.958	780.834
AT1G02391	0	0		0	0	0	0	0	0	0	0	0	0	0	0	0	0	0	0	0	0	0	0	0	0	0	0	0	0	0	0	0	0	0	0	0	0	0	0	0	0	0	0	0	0	0	0	0	0
AT1G02400	1	1		68.412	34.9371	176.38	963.144	1248.52	1007.5	446.48	494.866	302.656	1000.96	1532.86	854.39	175.032	258.489	105.708	1600.58	1616.73	1545.16	669.714	247.919	132.777	1128.31	1655.84	1028.55	37.1238	58.0229	99.3781	1681.94	1633.31	2116.71	504.674	996.461	669.518	1536.61	1231.76	3687.74	351.643	326.165	83.4908	2025.01	1626.73	1721.82	57.5754	314.309	243.294	1621.07
AT1G02405	1	1		9.96292	16.7698	21.5097	76.5995	128.306	87.2292	26.4581	16.4717	16.2401	96.2733	62.2831	83.2896	19.011	20.3401	27.7617	31.117	44.2941	67.335	8.61155	23.8737	3.8767	92.6012	48.032	34.3566	8.77471	8.28899	8.28151	71.5718	100.384	77.9408	34.6855	21.4172	15.1065	41.1259	29.2865	66.4331	9.61524	4.37072	9.59016	69.0099	101.898	45.0737	10.5643	2.13816	6.04458	70.5349
AT1G02410	1	0		101.622	147.435	144.545	202.172	207.264	183.181	285.251	293.625	342.518	301.562	301.035	298.23	78.0105	185.603	177.248	338.397	251.922	255.164	213.964	125.796	232.602	212.27	219.936	214.728	293.615	177.753	185.506	349.6	314.143	326.121	255.805	196.136	166.171	259.841	291.143	199.299	183.605	216.351	166.982	207.03	289.318	329.038	151.069	225.219	301.725	376.186
AT1G02420	1	0		46.4936	38.4308	33.5552	10.0458	0	13.0844	23.1508	38.6726	18.4546	5.66313	0	16.1206	42.6108	43.2227	46.9813	23.3377	16.6103	35.4395	17.2231	20.2008	31.0136	14.2463	5.056	12.8837	33.7489	11.973	18.2193	4.12914	10.6289	14.3575	73.7066	52.4157	45.3194	11.2162	20.6728	24.029	43.4975	33.8731	55.8486	4.31312	21.8353	22.5369	63.3857	39.9123	45.838	21.0367
AT1G02430	1	0		39.1875	55.2006	111.851	22.6031	14.8045	13.0844	238.122	65.8866	256.15	8.4947	17.3009	21.4941	23.5998	37.2902	38.4392	13.6137	16.6103	17.7197	43.0578	27.5466	94.01	17.0956	15.168	6.44185	56.6982	58.9439	57.9706	11.011	12.9909	10.2554	59.8324	76.0873	68.8855	13.0855	15.5046	28.2694	41.2082	35.5121	59.2333	2.15656	30.9334	33.8053	42.2572	90.5153	75.5572	21.0367
AT1G02440	0	0		0	0.698742	1.72078	0	0	0	20.6704	0	20.6692	0	0	2.68676	0.65555	0.847504	0	0	2.76838	0	1.32485	0	6.78423	5.69853	0	2.14728	8.77471	0.920998	3.3126	1.37638	0	0	46.8254	24.7988	19.3363	0	0	1.41347	0	2.18536	1.12825	0	3.63922	2.25369	0	2.85088	1.00743	0
AT1G02450	0	0		0.664195	3.49371	4.30194	0	0	0	322.458	52.9958	281.248	1.41578	0	0	0.65555	0	0	1.94481	0	0	21.8601	6.42754	18.4143	5.69853	78.3681	12.8837	7.42476	18.42	16.563	5.50552	0	16.4086	119.665	16.9083	21.7533	3.73872	10.3364	0	20.6041	36.0584	16.9238	28.0353	30.9334	60.8496	1.05643	0.712719	146.581	0
AT1G02460	1	1		8.63453	4.19245	14.6266	10.0458	9.8697	0	100.045	32.2272	126.23	21.2368	13.8407	2.68676	5.2444	184.756	138.808	36.9514	11.0735	31.8955	15.2358	17.4462	19.3835	2.84927	30.336	15.031	7.42476	23.025	28.9853	9.63466	3.54296	0	33.8183	122.303	154.69	33.6485	1.72274	4.24041	63.6437	1.09268	21.4368	2.15656	7.27844	0	89.7965	105.482	43.8232	38.3611
AT1G02470	0	0		2.65678	4.19245	15.487	452.062	172.72	309.664	218.279	238.481	273.866	416.24	93.4246	96.7234	109.477	8.47504	5.33878	490.092	285.143	138.214	15.8983	4.5911	5.81505	311.995	503.072	150.31	12.8246	63.5489	15.7349	342.719	401.536	291.252	218.518	344.929	359.534	201.891	115.423	388.704	5.03656	201.053	1.12825	146.646	664.158	187.056	244.563	753.344	1454.73	551.905
AT1G02475	1	0		902.64	1069.77	991.168	763.483	320.765	514.652	868.155	1044.88	985.476	307.225	346.017	384.207	555.251	525.452	365.173	908.226	550.907	457.169	1039.35	854.862	941.07	968.751	702.785	384.364	817.398	655.751	570.596	579.456	812.52	555.841	711.052	1069.17	1375.9	721.572	251.52	595.071	1112.62	1714.42	851.268	280.353	658.699	613.003	1174.22	1935.74	2094.45	388.561
AT1G02480	0	0		0	0	0	0	0	0	0	0	0	0	0	0	0	0	0	0	0	0	0	0	0	0	0	0	0	0	0	0	0	0	0	0	0	0	0	0	0	0	0	0	0	0	0	0	0	0
AT1G02490	0	0		0	0	0	0	0	0	0	0	0	0	0	0	0	0	0	0	0	0	0	0	0	0	0	0	0	0	0	0	0	0	0	0	0	0	0	0	0	0	0	0	0	0	0	0	0	0
AT1G02500	1	1		12841.5	10805.3	12202	17609.1	10970.2	12700.6	15812	10187.4	15070.8	5040.19	4560.51	7410.09	4592.13	8345.37	9729.4	22118.3	17083.7	13807.2	5679.65	6693.82	7260.1	18724	15463.8	13495.7	7411.26	7838.62	7275.31	9207.98	9995.88	9584.66	12448.6	8828.38	6399.1	14508.1	7399.16	16390.6	5867.13	5614.74	7256.37	14282.9	18962.2	19131.6	10665.7	5954.05	7931.99	8633.72
AT1G02510	0	0		0	0	0	0	0	0	0	0	0	0	0	0	0	0	0	0	0	0	0	0	0	0	0	0	0	0	0	1.37638	0	0	0	0	0	0	0	0	0	0	0	0	0	0	0	0	0	0
AT1G02520	0	0		0	1.39748	2.58117	23.8588	39.4788	4.36146	28.9385	5.72927	25.8365	174.141	0	5.37352	2.6222	1.69501	2.13551	23.3377	44.2941	10.6318	5.96185	6.42754	7.75341	15.671	32.864	27.9147	5.39982	0.920998	0	9.63466	3.54296	6.15322	35.5526	20.8535	19.3363	29.9097	515.098	33.9233	8.6995	1.63902	2.82064	94.8886	141.93	45.0737	8.97965	22.807	6.54829	482.607
AT1G02530	0	0		2.65678	0	6.02272	0	0	0	0	0	0	0	0	0	0	0	0	0	0	0	8.61155	1.83644	10.6609	0	0	0	0	0	4.96891	0	0	2.05107	0.867137	6.1997	0	0	8.61369	1.41347	1.83147	1.09268	6.2054	4.31312	0	2.25369	1.05643	2.13816	1.00743	9.89963
AT1G02540	0	0		0	0	0	0	0	0	0	0	0	0	0	0	0	0	0	0	0	0	0	0	0	0	0	0	0	0	0	0	0	0	0	0	0	0	0	0	0	0	0	0	0	0	0	0	0	0
AT1G02550	0	0		0	0	0	0	0	0	0.826814	0	1.47637	0	0	0	0	0	0	0	0	0	0	0	0	0	0	0	0	0	0	0	0	0	0	0	0	0	0	0	0	0	0	0	0	0	0	0	0	0
AT1G02560	1	0		2823.49	2940.31	3857.12	2854.27	1593.96	1635.55	4103.48	7279.04	4257.11	1098.65	570.928	934.993	6518.79	3016.27	1252.48	1734.77	1326.05	1481.37	4715.82	4364.3	3179.87	1756.57	2712.55	1760.77	3146.07	5011.15	3272.85	1593.85	2194.28	1480.87	6336.17	7498.26	7272.25	2501.2	480.644	2848.14	3775.59	8651.84	3326.66	618.932	2170.8	1309.39	4688.96	8756.46	12011.1	692.974
AT1G02570	1	1		0	0	0	10.0458	4.93485	17.4458	0	1.43232	0	41.0577	24.2212	5.37352	0	0	0	11.6689	58.136	31.8955	0	0	0	8.5478	17.696	42.9457	2.02493	12.894	0	38.5386	16.5338	2.05107	0	4.50887	1.20852	35.5178	1.72274	45.231	0	0.54634	0	19.409	25.4746	22.5369	0	1.42544	0	39.5985
AT1G02575	0	0		0	1.39748	0	0	0	0	0	0	0	0	0	0	0	0	0	0	0	0	2.64971	1.83644	0	0	0	0	13.4996	27.63	6.62521	0	1.18099	0	0.867137	6.1997	4.83407	0	0	0	0	0	0	0	0	0	0	0	0	0
AT1G02580	1	1		0	2.09623	0	165.756	98.697	104.675	31.4189	5.01311	25.8365	38.2262	55.3627	131.651	1.96665	0	0	36.9514	99.6616	74.4229	1.32485	0	0	0	20.224	12.8837	0	3.68399	0	12.3874	0	4.10215	23.4127	16.3447	1.20852	7.47743	34.4547	9.89429	0	9.83412	0	17.2525	30.9334	33.8053	0	1.42544	1.00743	16.0869
AT1G02590	0	0		0	0	0	0	0	0	0	0	0	0	0	0	0	0	0	0	0	0	0	0	0	0	0	0	0	0	0	0	0	0	0	0	0	0	0	0	0	0	0	0	0	0	0	0	0	0
AT1G02600	0	0		0	0	0	0	0	0	0	0	0	0	0	0	0	0	0	0	0	0	0	0	0	0	0	0	0	0	0	0	0	0	0	0	0	0	0	0	0	0	0	0	0	0	0	0	0	0
AT1G02610	1	1		0	0	6.88311	10.0458	14.8045	17.4458	255.486	175.459	220.717	83.5312	86.5043	32.2411	401.852	143.228	67.2687	120.578	58.136	152.39	49.682	20.2008	12.5993	2.84927	35.392	23.6201	487.334	513.917	309.728	78.4537	67.3163	166.137	298.295	666.75	33.2342	125.247	62.0185	22.6155	80.127	437.618	34.4117	4.31312	1.81961	2.25369	36.4468	272.971	134.492	27.224
AT1G02620	0	0		0	2.09623	0	0	0	0	4.13407	65.1705	23.6219	0	0	0	119.31	13.5601	9.60981	7.77924	0	17.7197	0.662427	0	0	0	0	0	4.04987	5.52599	16.563	0	0	0	12.1399	46.216	32.0257	5.60808	0	1.41347	0	0	0	0	0	0	0.528214	0	0	0
AT1G02630	0	0		0	0	0	0	0	0	0	0	0	0	0	0	1.96665	0.847504	0	0	0	3.54395	0	0	0.969176	0	0	0	1.34996	1.842	0	0	0	2.05107	1.73427	2.81805	0.604258	0	0	0	1.37361	0	0	0	0	0	0.528214	0	0	0
AT1G02640	0	0		33.8739	13.2761	24.0909	8.7901	0	0	14.0558	32.9433	16.9782	0	10.3805	0	194.043	11.0175	18.1519	36.9514	13.8419	38.9834	4.63699	7.34576	26.1677	1.42463	2.528	0	33.7489	89.3368	38.0949	5.50552	1.18099	6.15322	60.6996	139.211	13.2937	24.3017	0	16.9616	70.5118	121.288	25.9498	0	3.63922	13.5221	31.1647	23.5197	22.6672	0
AT1G02650	1	0		4.64936	3.49371	3.44155	5.02292	4.93485	8.72292	7.44133	6.44543	6.64366	1.41578	3.46017	5.37352	11.1444	2.54251	3.20327	13.6137	5.53676	3.54395	2.64971	1.83644	14.5376	17.0956	10.112	12.8837	11.4746	4.60499	8.28151	9.63466	22.4388	18.4597	20.8113	6.76331	9.06388	1.86936	10.3364	0	8.6995	3.82438	11.2825	15.0959	10.9177	18.0295	5.81036	2.85088	3.526	4.94982
AT1G02660	1	1		33.8739	27.2509	46.461	1614.87	2008.48	2429.33	387.776	169.014	318.157	1839.1	2550.15	2369.72	841.071	83.0554	114.25	2930.83	2549.68	2473.68	59.6185	20.2008	56.2122	1698.16	1643.2	1876.73	267.291	362.873	220.288	4331.47	3532.34	3581.17	228.057	370.855	41.0896	2508.68	4258.61	1761.18	115.383	77.034	76.1571	1371.57	1563.05	1167.41	32.2211	66.9956	73.5423	1148.36
AT1G02670	1	1		2.65678	2.09623	0	30.1375	69.0879	17.4458	12.4022	2.14848	12.5491	33.9788	214.531	91.3499	7.8666	0.847504	2.13551	44.7306	52.5992	31.8955	3.97456	0	12.5993	18.5202	27.808	25.7674	0	3.68399	9.93781	103.228	95.66	69.7365	0	11.2722	4.22981	24.3017	49.9594	31.0963	3.20508	3.27804	0	32.3484	5.45883	4.50737	1.05643	0.712719	2.51857	37.1236
AT1G02680	1	0		125.533	93.6314	171.217	30.1375	74.0227	17.4458	367.106	375.983	297.488	93.4417	103.805	80.6028	226.165	205.096	118.521	83.6268	35.9889	134.67	133.148	79.8851	170.575	24.2188	32.864	17.1783	118.121	156.57	165.63	15.1402	24.8007	22.5618	130.07	161.192	91.243	65.4275	37.9002	32.5098	125.914	224.546	149.494	43.1312	49.1295	38.3127	168.5	367.763	279.562	76.7222
AT1G02690	1	0		14.6123	19.5648	18.0682	3.76719	0	8.72292	28.9385	40.1049	19.931	9.91048	0	2.68676	11.1444	44.9177	64.0654	11.6689	11.0735	14.1758	6.62427	1.83644	20.3527	4.2739	0	2.14728	16.1995	23.025	32.2979	1.37638	1.18099	4.10215	43.3568	21.4172	15.7107	7.47743	6.89095	4.24041	18.3147	8.1951	9.59016	2.15656	9.09805	6.76106	33.2775	30.6469	25.6894	8.66218
AT1G02700	1	0		26.5678	21.661	98.0843	6.27864	4.93485	0	19.0167	84.5068	36.171	0	6.92034	5.37352	20.3221	11.8651	6.40654	1.94481	2.76838	0	17.2231	45.911	21.3219	11.3971	25.28	6.44185	6.0748	67.2329	53.0017	1.37638	3.54296	6.15322	55.4967	30.4349	93.0558	9.34679	0	5.65388	17.399	11.4731	6.2054	6.46968	12.7373	0	82.4015	94.7916	80.0906	3.71236
AT1G02710	1	0		49.8146	14.6736	215.958	10.0458	9.8697	4.36146	5.7877	50.1311	29.5274	12.7421	3.46017	0	21.6332	13.5601	12.8131	3.88962	2.76838	0	11.2613	24.7919	17.4452	15.671	30.336	17.1783	2.02493	14.736	5.79706	1.37638	11.8099	2.05107	13.007	2.81805	39.2768	20.5629	0	4.24041	33.8823	12.0195	10.7184	12.9394	34.5726	9.01475	117.792	84.8135	88.1501	4.94982
AT1G02720	1	1		174.019	183.769	129.058	25.1146	19.7394	8.72292	49.6089	50.8473	39.862	14.1578	6.92034	8.06028	31.4664	62.7153	112.114	17.5033	22.147	10.6318	94.7271	128.551	243.263	17.0956	2.528	4.29457	64.1229	52.4969	67.9084	5.50552	5.90494	0	44.224	38.889	34.4427	18.6936	0	15.5482	100.273	24.039	181.085	4.31312	14.5569	4.50737	60.7447	44.9013	31.734	4.94982
AT1G02730	0	0		8.63453	15.3723	15.487	0	0	0	2.48044	2.14848	2.21455	1.41578	0	2.68676	0.65555	22.0351	39.507	0	0	0	1.98728	5.50932	35.8595	0	0	0	0	6.44699	3.3126	0	1.18099	0	3.46855	3.38166	9.06388	0	1.72274	2.82694	38.0031	9.83412	42.8737	6.46968	1.81961	0	17.9593	2.85088	9.57058	0
AT1G02740	1	1		43.8368	54.5019	63.6688	13.813	0	8.72292	190.167	113.153	262.794	11.3263	0	8.06028	70.7994	64.4103	66.2009	31.117	22.147	21.2637	28.4844	19.2826	26.1677	44.1636	75.8401	49.3876	20.9243	48.8129	50.5172	52.3024	38.9726	67.6854	91.9165	131.885	58.0088	63.5582	58.5731	114.491	41.2082	88.5071	27.0781	189.777	189.24	162.265	58.1036	127.577	140.033	319.263
AT1G02750	1	0		96.9724	127.87	122.175	77.8552	39.4788	82.8677	439.038	254.953	482.034	100.521	41.5221	61.7955	165.199	122.888	121.724	114.744	116.272	177.197	164.944	119.369	173.482	96.8751	80.8961	77.3023	226.118	199.857	204.553	85.3355	102.746	283.048	189.036	209.663	176.443	179.458	280.806	149.828	144.687	243.121	129.749	114.298	158.306	128.46	169.557	413.377	254.376	194.28
AT1G02760	0	0		0	0	0	0	0	0	0	0	0	0	0	0	0	0	0	0	0	0	0	0	0	0	0	0	0	0	0	0	0	0	0	0	0	0	0	0	0	0	0	0	0	0	0	0	0	0
AT1G02770	0	0		1.99258	0	0	2.51146	0	0	5.7877	33.6595	1.47637	65.126	3.46017	5.37352	3.9333	8.47504	3.20327	3.88962	5.53676	0	7.94913	0	0	1.42463	0	12.8837	0	0	0.828151	2.75276	1.18099	6.15322	13.8742	3.38166	3.62555	1.86936	10.3364	4.24041	0.457869	1.63902	0	0	0	0	0	14.9671	8.05943	3.71236
AT1G02780	1	0		5346.1	5534.04	5217.4	5112.07	2901.69	2254.87	6193.67	5198.6	5475.11	1521.97	788.919	1921.03	3686.81	4961.29	6620.09	2131.51	2350.35	3458.89	4563.46	6211.76	6986.79	5453.5	3283.87	3566.64	4329.98	3882.93	4704.73	693.695	1137.29	943.493	6080.36	4855.49	5272.76	2605.89	1853.67	2344.95	3229.81	3161.12	4383.83	1578.6	2390.97	2307.78	4772.95	3920.67	5227.05	1972.5
AT1G02790	0	0		0	0	0	0	0	0	0	0	0	0	0	0	0	0	0	0	0	0	0	0	0	0	0	0	0	0	0	0	0	0	0	0	0	0	0	0	0	0	0	0	0	0	0	0	0	0
AT1G02800	0	0		0	2.09623	0	0	0	0	0	0	0	0	0	0	0	0	2.13551	0	0	0	2.64971	0	1.93835	0	0	0	0	0	0	0	0	0	0	0	0	0	0	0	0.915737	0	0.564127	0	0	0	0	0	0.503715	0
AT1G02810	0	0		3.32097	2.09623	0	0	0	0	0	0	0	0	0	0	0	0	3.20327	0	0	0	1.98728	1.83644	3.8767	0	2.528	0	0	0	0	0	0	0	0	0	0	1.86936	0	4.24041	2.74721	1.09268	5.07714	0	0	0	3.16929	4.27631	5.54086	0
AT1G02813	0	0		0	0	0	0	0	0	0	0	0	0	0	0	0	0	0	0	0	0	0	0	0	0	0	0	0	0	0	0	0	0	0	0	0	0	0	0	0	0	0	0	0	0	0	0	0	0
AT1G02816	1	0		103.614	102.715	185.844	292.585	133.241	165.735	164.536	174.027	210.383	121.757	93.4246	247.182	511.329	118.651	89.6916	274.218	240.849	294.148	203.365	188.235	117.27	377.528	316	229.759	250.417	284.589	190.475	287.663	307.057	322.018	253.204	245.17	177.652	422.475	261.856	162.549	119.504	165.541	106.056	90.5755	161.945	157.758	356.017	325	521.848	190.568
AT1G02820	1	1		11.9555	23.0585	20.6493	42.6948	14.8045	61.0604	194.301	269.276	202.263	25.4841	79.5839	59.1087	19.011	34.7477	71.5397	33.0618	33.2205	35.4395	9.93641	8.26398	12.5993	14.2463	0	4.29457	211.268	178.674	211.178	11.011	44.8775	43.0725	69.3709	14.0902	36.8598	26.171	3.44547	40.9906	14.1939	4.37072	6.76952	2.15656	23.6549	6.76106	250.374	181.031	207.027	3.71236
AT1G02830	0	0		0	0	0	0	0	0	0	0	0	0	0	0	0	0	0	0	0	0	0.662427	0	0.969176	1.42463	5.056	0	0	0	9.10966	0	0	0	0	3.38166	0	1.86936	0	0	0.457869	0.54634	0.564127	0	0	0	1.58464	0	1.00743	0
AT1G02840	1	0		725.3	741.365	675.405	528.662	483.615	418.7	2200.98	2031.74	2141.47	300.146	519.026	464.81	2228.22	1685.69	1856.83	853.772	542.602	1151.78	1022.79	1218.48	1473.15	736.535	634.529	502.465	2390.77	2811.81	3077.41	467.969	477.119	434.827	2377.69	2129.88	2159.02	1149.66	501.317	1065.76	910.701	1169.71	1208.36	664.22	473.099	633.286	1667.57	1515.24	1180.2	709.061
AT1G02850	1	1		9.29872	3.49371	82.5973	1214.29	335.57	357.64	193.475	597.993	143.208	369.52	169.548	72.5425	125.866	63.5628	27.7617	260.605	188.25	212.637	15.2358	7.34576	0	971.6	295.776	341.418	0	5.52599	0	50.9261	54.3254	94.3493	205.511	69.8876	59.2173	108.423	67.1868	74.9139	5.95229	42.0682	0.564127	222.126	413.052	401.156	82.4015	722.697	336.481	605.115
AT1G02860	1	0		74.3898	48.2132	66.2499	30.1375	39.4788	21.8073	133.944	262.83	180.855	50.9682	13.8407	16.1206	569.673	301.711	163.367	291.721	152.261	202.005	125.861	110.186	54.2738	32.7666	73.3121	66.5658	148.495	366.557	150.723	57.808	46.0585	73.8386	412.757	829.633	523.288	310.314	196.392	292.588	215.198	380.799	104.928	66.8533	92.8002	69.8643	171.67	334.978	225.16	143.545
AT1G02870	1	1		241.103	227.79	265	79.1109	24.6742	17.4458	332.379	299.354	303.394	9.91048	6.92034	34.9279	182.899	312.729	344.885	58.3443	58.136	106.318	169.581	301.176	330.489	98.2997	50.56	27.9147	229.493	137.229	261.696	6.8819	33.0677	24.6129	183.833	221.498	200.01	95.3373	36.1775	72.087	163.001	204.878	292.218	25.8787	61.8668	33.8053	205.475	208.114	233.22	22.2742
AT1G02880	1	1		63.7627	90.8364	153.149	463.364	858.664	606.243	233.988	371.686	287.892	571.977	1290.64	494.364	87.8437	131.363	75.8107	542.602	437.404	365.027	349.099	106.513	339.212	833.41	644.641	687.131	226.793	227.487	329.604	988.241	1176.26	1048.1	297.428	255.879	314.819	426.214	921.664	996.496	157.965	350.75	78.9778	1770.53	817.005	709.911	126.771	769.736	429.165	1157.02
AT1G02890	1	0		446.339	415.053	443.1	494.757	562.573	575.712	737.518	825.731	823.076	570.561	906.565	566.906	749.949	555.115	568.047	960.736	775.146	609.559	547.827	392.998	470.05	576.976	518.24	517.496	693.877	571.94	660.864	624.876	611.752	529.177	800.367	1438.89	810.31	762.698	754.559	612.033	839.731	1308.48	551.152	992.017	578.636	525.109	1053.26	1625	1108.17	1475.05
AT1G02900	1	1		6.64195	11.1799	17.2078	42.6948	4.93485	13.0844	9.92177	8.59391	18.4546	21.2368	27.6814	5.37352	23.5998	16.1026	21.3551	281.997	323.9	393.378	13.2485	6.42754	1.93835	11.3971	235.104	27.9147	14.1745	11.973	9.93781	15.1402	20.0768	14.3575	26.8812	46.216	30.8172	177.589	17.2274	265.732	6.86803	13.6585	11.8467	21.5656	101.898	40.5664	2.11286	0.712719	4.02972	6.18727
AT1G02910	1	0		481.541	489.818	425.032	190.871	138.176	91.5906	363.798	358.079	408.216	80.6997	159.168	126.278	199.287	230.521	239.178	132.247	152.261	141.758	957.207	782.323	751.111	242.188	265.44	143.868	393.512	405.239	416.56	224.35	248.007	129.218	306.099	519.084	272.521	246.755	132.651	227.569	668.946	908.564	566.948	153.116	140.11	187.056	274.143	691.337	334.97	180.668
AT1G02920	1	1		330.105	526.851	1204.54	74218.6	87055.7	117310	9297.53	8616.11	11103.8	72071.9	88026.8	83268.1	2029.58	2288.26	1054.94	87040	97330.7	78484.3	871.092	463.701	383.794	57929.9	71729.5	69565.6	1301.36	735.878	776.806	71706.6	59799.3	87320.3	8162.36	10139.3	3516.78	53940.3	112393	46538.5	186.353	2799.45	88.5679	96792.8	77317.1	84441.2	257.24	1960.69	3137.64	96412.5
AT1G02930	1	1		994.963	1108.2	3538.78	169978	132836	159324	16509	15825.7	16344.1	90916	71321.1	97658.4	2895.57	8033.49	3515.06	111313	139842	108097	2135.67	1069.73	972.083	186701	148998	178615	2983.4	1395.31	1818.62	125610	119875	124720	26137.2	19898.8	7587.07	108443	181551	100341	931.763	7228.63	282.064	124587	154114	154260	2299.85	6994.62	7662.51	127354
AT1G02940	1	1		4.64936	2.09623	0	16.3245	9.8697	4.36146	2.48044	12.8909	2.21455	32.563	0	2.68676	0	1.69501	1.06776	1.94481	11.0735	14.1758	0	0	0	76.9302	50.56	96.6278	0	0	0	41.2914	20.0768	41.0215	0	2.25444	0	20.5629	55.1276	24.029	0.915737	6.00974	0	30.1918	138.29	146.49	0.528214	0.712719	5.03715	73.0098
AT1G02950	1	0		33.8739	36.3346	56.7856	7.53437	4.93485	4.36146	50.4357	2.86464	39.862	1.41578	0	0	7.21105	25.4251	51.2523	15.5585	47.0624	74.4229	0	7.34576	42.6437	1.42463	32.864	15.031	7.42476	54.3389	30.6416	4.12914	20.0768	0	21.6784	3.94527	28.4001	39.2565	0	67.8466	89.7423	19.1219	32.1552	28.0353	74.604	101.416	34.8622	15.6798	33.7489	17.3244
AT1G02952	0	0		0	0	0	0	0	0	0	0	0	0	0	0	0	0	0	0	0	0	0	0	0	0	0	0	0	0	0	0	0	0	0	0	0	0	0	0	0	0	0	0	0	0	0	0	0	0
AT1G02960	1	0		55.7923	76.1629	100.665	17.5802	19.7394	26.1687	160.402	196.944	163.139	15.5736	41.5221	10.747	135.699	131.363	91.8271	48.6202	13.8419	67.335	155.008	87.2309	143.438	12.8217	25.28	27.9147	130.271	158.412	135.817	27.5276	29.5247	24.6129	120.532	202.899	142.001	39.2565	20.6728	52.2984	110.804	232.741	90.2603	21.5656	23.6549	20.2832	172.198	378.454	181.337	64.3476
AT1G02965	0	0		0	0	0	0	0	0	0	0	0	0	0	0	0	0	0	0	0	0	0	0	0	0	0	0	0	0	0	0	0	0	0	0	0	0	0	0	0	0	0	0	0	0	0	0	0	0
AT1G02970	1	1		3.98517	4.19245	0.860389	5.02292	0	17.4458	4.13407	0	0	4.24735	17.3009	0	1.3111	0	3.20327	9.72405	8.30514	21.2637	1.32485	0	10.6609	9.97243	15.168	8.58914	0	0	0	6.8819	5.90494	8.20429	0	2.25444	1.81278	9.34679	27.5638	15.5482	8.6995	9.83412	9.02603	45.2877	9.09805	18.0295	3.6975	4.27631	3.02229	18.5618
AT1G02980	1	1		0	0	0	18.8359	19.7394	4.36146	0	0	0	4.24735	51.9026	21.4941	0	0	0	5.83443	5.53676	3.54395	0	0	0	12.8217	12.64	0	0	0	0	22.0221	9.4479	12.3064	0	0	0	0	10.3364	1.41347	0	0	0	45.2877	12.7373	13.5221	0	0	0.503715	19.7993
AT1G02990	1	0		130.182	125.774	170.357	136.874	133.241	165.735	223.24	299.354	276.819	236.436	179.929	142.398	190.11	177.128	160.164	348.121	271.301	194.917	145.072	103.759	137.623	141.039	159.264	156.752	116.096	116.967	109.316	118.369	119.28	108.707	366.799	485.268	238.078	265.449	254.965	220.501	281.131	456.74	175.444	357.989	314.793	281.711	213.399	545.23	430.172	440.534
AT1G03000	1	1		87.6737	107.606	120.454	30.1375	9.8697	0	155.441	292.909	158.71	15.5736	6.92034	21.4941	104.888	82.2079	87.5561	58.3443	24.9154	35.4395	180.18	92.7402	141.5	8.5478	7.58401	25.7674	119.471	144.597	169.771	6.8819	11.8099	14.3575	103.189	244.043	93.66	50.4727	17.2274	28.2694	229.85	402.653	124.672	4.31312	34.5726	18.0295	110.397	364.199	222.138	39.5985
AT1G03010	1	1		63.0985	53.1044	36.9967	0	0	0	25.6312	63.022	14.7637	0	0	0	74.7327	14.4076	18.1519	0	0	0	1.98728	5.50932	1.93835	0	0	0	8.09974	3.68399	14.0786	0	0	0	0.867137	6.76331	5.43833	0	0	1.41347	23.8092	45.3462	7.89778	0	0	2.25369	116.207	99.7806	98.2244	0
AT1G03020	0	0		7.97033	15.3723	19.7889	0	0	0	0	2.86464	0	0	0	5.37352	0	1.69501	0	0	0	0	1.32485	5.50932	3.8767	0	0	0	2.02493	1.842	3.3126	4.12914	2.36198	0	6.06996	2.25444	42.2981	9.34679	1.72274	0	1.83147	3.82438	0	0	0	0	1.58464	0	0	0
AT1G03022	0	0		0	0	0	0	0	0	0	0	0	0	0	0	0	0	0	0	0	0	0	0	0	0	0	0	0	0	0	0	0	0	0	0	0	0	0	0	0	0	0	0	0	0	0	0	0	0
AT1G03030	1	0		90.3305	104.811	138.523	128.084	34.5439	61.0604	192.648	225.59	284.201	83.5312	124.566	77.9161	99.6436	107.633	87.5561	118.633	77.5146	99.2305	169.581	118.45	145.376	160.984	169.376	105.217	95.1719	132.624	115.941	90.8411	98.022	133.32	128.336	275.605	189.737	93.4679	72.355	130.039	144.687	256.78	89.1321	34.5049	121.914	81.1327	152.126	260.142	209.545	81.672
AT1G03040	1	0		337.411	303.254	588.506	313.932	241.808	235.519	586.211	687.513	769.188	159.984	124.566	190.76	301.553	427.989	287.227	515.375	343.279	379.202	400.769	290.157	421.591	384.651	237.632	188.961	299.015	251.433	269.149	112.863	141.719	125.115	844.591	583.336	572.837	433.691	237.738	402.839	404.298	599.335	270.217	232.908	351.185	353.829	628.575	1235.14	903.664	402.173
AT1G03050	1	1		0	0	0	0	0	8.72292	0	0	0	22.6525	31.1415	13.4338	0	0	0	3.88962	5.53676	0	0	0	0	5.69853	5.056	0	0	0	0	5.50552	2.36198	6.15322	0	0	0	11.2162	1.72274	0	0	0	0	10.7828	12.7373	2.25369	0	0	1.00743	28.4614
AT1G03055	1	1		2.65678	13.9748	3.44155	21.3474	9.8697	4.36146	11.5754	8.59391	20.6692	9.91048	3.46017	2.68676	0.65555	0	8.54205	15.5585	24.9154	17.7197	41.7329	23.8737	31.9828	2.84927	15.168	21.4728	28.3491	5.52599	29.8134	6.8819	10.6289	8.20429	4.33568	0	0	18.6936	48.2366	5.65388	33.8823	20.7609	32.1552	19.409	43.6707	74.3717	8.97965	16.3925	11.5854	92.8091
AT1G03060	1	1		322.134	392.693	451.704	998.304	1485.39	1386.94	706.099	575.076	838.578	1449.76	2439.42	1168.74	578.195	402.564	279.752	1339.97	1478.31	1052.55	638.58	451.764	412.869	906.067	922.721	1211.07	430.636	400.634	356.105	1403.91	1144.38	984.515	1124.68	1183.02	650.182	1071.14	1627.99	1019.11	1039.36	971.939	715.313	3103.29	2642.08	2395.67	784.927	1162.44	1126.81	2007.15
AT1G03070	0	0		1.99258	1.39748	1.72078	0	0	8.72292	0	7.16159	1.47637	1.41578	0	0	0.65555	5.93253	4.27103	3.88962	0	3.54395	0	1.83644	3.8767	0	0	0	2.02493	0.920998	0.828151	1.37638	1.18099	0	9.5385	2.25444	1.81278	3.73872	3.44547	2.82694	3.66295	1.63902	2.82064	0	5.45883	0	4.22572	7.12719	4.53343	1.23745
AT1G03080	1	1		351.359	514.973	1254.45	1921.27	2566.12	1526.51	1494.88	1811.88	1540.59	4141.17	1512.09	1716.84	814.849	2221.31	1117.94	2812.2	2436.17	2115.74	3032.59	1313.97	705.56	1745.18	1377.76	1369.97	816.723	1014.02	930.014	1244.25	1300.27	1378.32	3380.1	2073.52	1651.44	1953.48	1702.06	3453.11	1932.21	2453.07	852.396	2102.64	4401.64	2535.4	693.017	1609.32	1841.58	2664.24
AT1G03090	1	1		158.078	103.414	203.912	160.733	177.655	209.35	3923.23	1495.34	4532.45	76.4523	1207.6	650.196	19930	1836.54	303.243	3778.77	1461.7	4741.8	373.609	207.518	164.76	79.7795	144.096	98.7751	1742.79	4981.68	2678.24	1135.51	1423.09	1044	2330	5979.89	5530.17	2768.52	735.609	2400.07	669.862	1756.48	346.374	120.767	167.404	112.684	1029.49	507.456	955.547	50.7356
AT1G03100	1	0		24.5752	32.8409	42.159	2.51146	0	0	12.4022	10.7424	15.5019	0	0	0	9.83325	19.4926	21.3551	5.83443	5.53676	14.1758	15.8983	33.0559	28.1061	5.69853	2.528	2.14728	9.44969	23.025	14.0786	1.37638	2.36198	0	34.6855	14.6538	15.7107	3.73872	3.44547	7.06735	27.0143	18.0292	37.2324	2.15656	7.27844	15.7758	37.5032	17.1053	25.6894	3.71236
AT1G03103	0	0		0	0	0	0	0	0	0	0	0	0	0	0	0	0	0	0	0	0	0	0	0	0	0	0	0	0	0	0	0	0	0	0	0	0	0	0	0	0	0	0	0	0	0	0	0	0
AT1G03106	0	0		3.32097	0	1.72078	2.51146	4.93485	0	14.8827	4.29695	8.12003	2.83157	3.46017	8.06028	9.1777	0	0	31.117	35.9889	7.08789	0	0.91822	0	1.42463	2.528	0	0	0	4.96891	0	9.4479	2.05107	0	4.50887	1.20852	1.86936	0	4.24041	412.082	676.369	453.558	10.7828	76.4237	65.3569	293.159	411.239	168.241	17.3244
AT1G03110	1	0		37.8591	48.9119	50.7629	55.2521	34.5439	21.8073	6.61451	22.9171	13.2873	8.4947	17.3009	48.3617	6.5555	30.5101	42.7103	25.2825	16.6103	24.8076	33.1214	38.5652	62.0272	48.4375	10.112	21.4728	31.724	11.973	27.329	15.1402	17.7148	14.3575	23.4127	15.7811	9.66813	13.0855	22.3956	12.7212	41.666	18.0292	61.4898	25.8787	16.3765	15.7758	32.2211	9.97806	22.6672	30.9364
AT1G03120	0	0		3.32097	2.09623	3.44155	0	0	0	3.30726	8.59391	2.95274	0	0	0	5.2444	8.47504	2.13551	0	0	3.54395	1.98728	3.67288	0.969176	0	0	0	8.77471	5.52599	9.10966	0	0	0	0.867137	6.1997	4.22981	0	0	1.41347	3.66295	3.27804	1.12825	0	0	0	1.05643	1.42544	2.01486	0
AT1G03130	1	1		13537.6	14565.3	16146.1	771.018	138.176	117.759	8482.29	15830.7	7305.07	38.2262	377.159	1096.2	11222.4	19587.5	18634.5	1674.48	683.79	2041.31	9315.05	9980.13	7735.96	500.046	634.529	261.969	28472.6	18803.1	16052.1	301.427	762.918	576.351	8221.32	14071.6	7535.1	2157.24	248.074	853.736	12497.1	12126	13809.3	81.9492	127.373	123.953	12099.8	7384.48	7877.59	97.7589
AT1G03140	1	0		420.435	348.672	458.587	489.734	315.83	296.579	1409.72	1418.71	1337.59	301.562	294.115	494.364	1708.36	903.439	841.392	748.752	509.382	751.317	490.196	480.229	475.865	346.186	369.088	384.364	823.473	1134.67	977.218	273.9	368.468	381.5	1002.41	1300.25	1104.58	648.667	520.267	445.243	597.061	984.505	588.949	355.832	302.055	360.59	749.008	903.727	980.229	324.213
AT1G03150	1	0		80.3675	77.5603	137.662	95.4354	49.3485	69.7833	268.715	213.415	302.656	80.6997	76.1238	80.6028	119.966	110.175	75.8107	128.357	110.735	116.95	92.7398	43.1563	71.719	141.039	113.76	105.217	226.118	333.401	314.697	97.723	82.6692	98.4515	106.658	207.408	108.162	112.162	113.701	120.145	108.973	163.356	71.6441	66.8533	96.4394	128.46	111.453	208.827	206.019	108.896
AT1G03160	1	1		443.682	596.027	645.291	128.084	59.2182	91.5906	330.726	521.364	352.114	15.5736	93.4246	77.9161	423.485	263.574	270.142	169.198	80.283	92.1426	637.255	424.217	519.478	103.998	83.4241	47.2403	330.064	362.873	377.637	92.2174	80.3072	43.0725	311.302	609.262	425.398	97.2066	37.9002	111.664	947.33	1016.74	625.617	45.2877	34.5726	51.8348	532.44	1037.01	556.101	131.17
AT1G03170	0	0		0	0	0	0	0	0	1.65363	3.58079	0.738184	0	0	0	0	0	1.06776	0	0	0	2.64971	2.75466	8.72258	0	0	0	0	6.44699	5.79706	0	0	0	0	3.94527	2.41703	0	0	0	0.457869	2.18536	0	0	0	0	0	0.712719	0.503715	0
AT1G03180	0	0		3.32097	2.09623	5.16233	0	0	0	11.5754	5.72927	13.2873	2.83157	0	0	1.96665	5.08502	4.27103	3.88962	5.53676	0	0	0	1.93835	0	5.056	0	2.02493	0	0.828151	1.37638	1.18099	0	0	0.563609	0	0	0	0	0.915737	2.18536	0	0	0	0	0.528214	2.85088	2.01486	0
AT1G03190	1	0		34.5381	32.8409	26.672	26.3703	19.7394	26.1687	58.7038	90.236	64.222	7.07892	27.6814	5.37352	41.2997	46.6127	34.1682	50.5651	27.6838	10.6318	94.7271	54.175	68.8115	15.671	45.504	27.9147	47.9234	65.3909	61.2832	11.011	9.4479	8.20429	46.8254	107.649	47.7364	37.3872	27.5638	32.5098	76.4641	146.419	51.8997	88.4189	40.0314	40.5664	46.4829	163.925	98.7281	106.421
AT1G03200	0	0		0	0	0	0	0	0	6.61451	15.7555	8.12003	1.41578	0	0	7.8666	0.847504	0	7.77924	0	0	3.97456	4.5911	0.969176	0	0	0	8.09974	6.44699	4.96891	0	0	0	14.7413	36.071	7.2511	1.86936	3.44547	0	5.49442	12.5658	0.564127	2.15656	5.45883	0	14.2618	62.0065	36.2675	18.5618
AT1G03210	1	1		104.943	91.5352	186.704	71.5765	19.7394	17.4458	488.647	376.7	486.464	9.91048	3.46017	5.37352	250.42	151.703	132.402	89.4613	49.8308	70.8789	80.8161	52.3385	62.9964	28.4927	32.864	34.3566	110.021	143.676	167.286	5.50552	18.8958	12.3064	124.001	195.572	141.396	35.5178	12.0592	53.7119	28.3879	225.638	32.7194	69.0099	27.2942	40.5664	99.8325	557.346	213.575	138.595
AT1G03220	1	1		219.184	192.154	166.055	34364.3	47764.4	58932	537.429	621.626	448.078	6188.39	40875	37945.1	942.026	106.785	152.689	34001.1	42555.5	33298.9	273.582	134.06	191.897	49055.8	57102.5	86941.4	316.565	396.029	219.46	66443.4	67948.1	67923.3	1706.52	694.93	629.637	46588.2	76005.4	37109.2	437.265	945.715	319.296	36573.1	35844.5	37584.7	281.01	600.109	1315.2	9159.64
AT1G03230	1	1		221.841	166.999	166.915	282.539	59.2182	126.482	270.368	173.31	205.953	16.9894	72.6636	64.4823	157.332	133.906	111.047	593.167	365.426	354.395	79.4913	61.5207	150.222	112.546	128.928	36.5038	123.521	108.678	103.519	67.4426	100.384	121.013	210.714	125.685	75.5323	226.192	99.9188	350.541	72.3433	116.917	103.235	19.409	16.3765	29.2979	48.5957	51.3158	57.4235	11.1371
AT1G03240	0	0		0	0	0	0	0	0	0	0	0	0	0	0	0	0	0	0	0	0	0	0	0	0	0	0	1.34996	0	0	0	0	0	0	1.69083	0	0	0	0	0	0	0	0	0	0	1.58464	4.98903	5.03715	1.23745
AT1G03250	1	1		281.618	255.739	246.932	570.101	616.856	536.459	467.15	350.918	450.292	712.139	851.202	757.666	235.998	272.049	309.649	653.456	664.411	616.647	201.378	256.183	275.246	468.704	487.904	326.387	319.94	198.015	263.352	606.984	656.629	539.432	427.498	437.361	400.019	390.696	397.952	452.31	258.238	372.604	200.829	416.216	413.052	471.021	310.062	487.5	389.875	447.958
AT1G03260	1	0		98.3008	82.4515	144.545	95.4354	162.85	87.2292	78.5474	95.2491	63.4839	49.5524	65.7433	34.9279	69.4883	144.923	71.5397	108.909	88.5881	70.8789	121.224	155.179	107.579	138.189	123.872	92.3333	81.6723	82.8899	114.285	78.4537	89.7551	59.4811	176.029	139.775	111.788	80.3824	117.146	94.7025	114.467	84.1364	84.6191	125.08	109.177	153.251	54.4061	114.035	82.6092	129.933
AT1G03270	1	0		23.2468	17.4685	12.9058	0	0	0	14.0558	12.8909	5.90548	0	0	0	9.83325	11.0175	3.20327	1.94481	0	7.08789	17.2231	21.119	23.2602	0	0	0	2.69991	4.60499	4.14075	0	1.18099	0	10.4056	3.94527	4.22981	0	0	1.41347	30.6772	12.5658	20.3086	0	0	2.25369	7.92322	12.8289	3.526	1.23745
AT1G03280	1	0		284.939	300.459	419.009	182.081	187.524	95.9521	705.273	683.216	574.307	186.883	86.5043	174.639	462.818	342.392	318.192	260.605	238.081	209.093	402.093	271.793	305.29	190.901	184.544	115.953	447.51	333.401	362.73	121.121	173.605	104.605	520.282	724.238	455.611	276.665	160.215	284.108	399.719	746.301	320.424	181.151	223.812	130.714	558.851	1104	839.692	238.829
AT1G03290	1	0		244.424	243.162	524.837	241.1	187.524	257.326	1613.11	1158.75	1848.41	583.303	266.433	257.929	971.525	501.722	246.652	622.339	409.72	389.834	612.083	254.347	336.304	333.364	498.016	244.79	525.133	698.117	468.733	231.232	144.081	274.844	940.843	1299.12	798.225	379.48	351.438	347.714	427.649	1197.58	235.805	467.973	620.487	405.664	536.138	1334.92	1372.12	565.517
AT1G03300	1	1		28.5604	43.322	36.1363	0	0	0	3.30726	66.6028	13.2873	0	0	0	45.233	19.4926	34.1682	3.88962	0	7.08789	57.6312	34.8923	23.2602	0	0	0	51.2983	13.815	43.0639	0	0	0	14.7413	10.7086	18.1278	0	0	0	21.5198	25.678	19.1803	0	0	0	34.3339	20.6688	21.6597	2.47491
AT1G03310	1	1		1224.77	1439.41	1217.45	66.5536	9.8697	0	189.34	448.315	239.172	14.1578	0	10.747	151.432	490.705	513.591	7.77924	5.53676	35.4395	1202.31	1347.95	901.333	51.2868	48.032	21.4728	408.362	356.426	534.986	1.37638	8.26692	12.3064	166.49	139.211	361.347	11.2162	0	33.9233	869.95	577.482	851.268	4.31312	9.09805	6.76106	1008.89	523.136	711.749	4.94982
AT1G03320	0	0		9.96292	6.98742	8.60389	0	0	0	6.61451	2.86464	3.69092	0	0	2.68676	1.3111	5.08502	2.13551	0	0	0	3.31214	4.5911	3.8767	0	0	0	1.34996	0	2.48445	0	0	0	0	1.69083	7.85536	0	0	1.41347	14.6518	3.82438	10.1543	0	0	0	4.22572	5.70175	5.54086	0
AT1G03330	1	0		327.448	332.601	381.152	302.631	128.306	231.157	697.004	471.233	690.941	239.267	166.088	233.748	277.953	321.204	325.666	221.708	238.081	343.763	413.355	375.552	406.085	327.666	323.584	231.907	407.012	438.395	467.905	181.682	237.379	256.384	251.47	334.22	404.853	310.314	186.056	285.521	328.75	426.692	344.117	174.681	189.24	268.189	339.642	513.87	592.368	205.417
AT1G03340	1	0		5.97775	6.98742	5.16233	2.51146	14.8045	4.36146	98.3909	106.708	129.92	18.4052	17.3009	16.1206	17.0443	27.9676	20.2874	9.72405	8.30514	10.6318	19.8728	0.91822	12.5993	17.0956	5.056	2.14728	37.7988	40.5239	57.9706	12.3874	15.3528	8.20429	17.3427	14.0902	31.4214	1.86936	8.61369	1.41347	8.6995	10.3805	3.38476	2.15656	3.63922	2.25369	20.6004	84.8135	93.1872	13.612
AT1G03350	1	0		641.612	521.261	623.782	745.903	557.638	536.459	872.289	794.22	954.472	792.839	328.716	451.376	766.994	606.813	348.089	847.937	811.135	765.493	434.552	421.463	351.811	819.164	801.377	702.162	469.785	533.258	423.185	488.615	538.531	533.279	1280.76	1019.57	1151.11	809.432	728.718	896.14	696.418	891.081	603.052	685.786	1317.4	1061.49	1219.65	1032.73	1802.79	744.947
AT1G03360	1	0		22.5826	39.1295	43.0194	21.3474	4.93485	0	30.5921	64.4543	28.051	4.24735	6.92034	0	19.6665	78.8179	86.4883	7.77924	11.0735	7.08789	79.4913	37.647	66.8731	19.9449	15.168	12.8837	18.2244	11.973	28.1571	1.37638	7.08593	2.05107	27.7484	52.9793	18.1278	9.34679	6.89095	2.82694	34.798	29.5024	34.4117	2.15656	5.45883	9.01475	24.2979	27.796	23.1709	8.66218
AT1G03365	1	1		192.616	185.167	223.701	45.2062	39.4788	56.699	284.424	312.245	264.27	35.3946	69.2034	80.6028	306.798	222.046	178.315	89.4613	63.6727	77.9668	269.608	205.681	230.664	58.41	22.752	60.124	163.345	174.99	236.851	16.5166	28.3437	4.10215	258.407	357.328	299.108	115.9	55.1276	86.2217	261.901	333.814	244.831	62.5402	49.1295	58.5959	305.308	357.072	301.221	91.5716
AT1G03370	1	1		207.229	238.271	239.188	813.712	1031.38	894.099	750.747	769.155	724.159	1398.79	1695.48	779.161	185.521	246.624	205.009	1213.56	1176.56	939.146	415.342	198.335	372.163	970.175	1162.88	1129.47	280.116	261.564	347.823	1249.75	1250.67	1300.38	1194.91	864.013	325.091	983.283	1870.89	1756.94	490.835	821.696	275.294	2158.71	1697.7	1532.51	216.04	533.826	551.568	2186.58
AT1G03380	1	0		577.185	598.822	746.817	119.294	152.98	139.567	1101.32	1355.69	1342.02	254.841	204.15	161.206	2516	1100.06	758.107	820.71	401.415	545.768	661.765	510.53	445.821	121.094	91.0081	55.8294	1390.45	1187.17	1001.23	136.262	153.528	112.809	1592.06	1976.01	1502.79	527.159	192.947	350.541	1119.49	2026.92	675.26	295.448	289.318	279.457	1740.99	2905.04	2357.89	455.383
AT1G03390	0	0		0	0	0	0	0	0	1.65363	0	0.738184	0	0	0	0	1.69501	0	0	0	0	0	0	0	0	0	0	0	0	0	0	0	2.05107	0.867137	1.69083	0	3.73872	0	4.24041	0.457869	0	0	0	0	2.25369	0	1.42544	0	0
AT1G03400	1	1		247.745	281.593	451.704	41.4391	14.8045	0	836.736	587.25	702.752	31.1472	27.6814	21.4941	665.384	376.292	213.551	171.143	99.6616	109.862	464.362	279.139	368.287	166.682	149.152	27.9147	660.803	396.029	417.388	57.808	47.2395	73.8386	548.03	723.674	433.858	130.855	53.4049	130.039	449.627	733.735	354.272	38.8181	100.079	108.177	316.929	364.912	495.655	28.4614
AT1G03410	1	0		30.5529	27.2509	38.7175	2.51146	9.8697	0	30.5921	49.415	49.4584	4.24735	3.46017	2.68676	41.2997	57.6303	30.9649	35.0066	5.53676	17.7197	37.0959	27.5466	43.6129	1.42463	0	0	41.1737	41.4449	60.455	0	1.18099	6.15322	24.2798	62.5606	23.5661	3.73872	5.16821	14.1347	21.062	12.0195	29.8987	0	0	0	15.3182	6.41447	11.5854	1.23745
AT1G03420	1	0		41.1801	20.9623	46.461	5.02292	0	0	6.61451	20.0525	4.42911	0	0	8.06028	8.52215	10.17	25.6262	1.94481	0	3.54395	23.8474	28.4648	59.1197	1.42463	0	0	17.5494	7.36799	12.4223	0	2.36198	0	5.20282	6.76331	11.4809	0	1.72274	0	12.8203	10.3805	27.0781	2.15656	0	4.50737	10.0361	17.818	9.57058	1.23745
AT1G03430	1	0		156.086	142.543	222.841	62.7864	24.6742	13.0844	384.469	292.193	366.878	55.2156	17.3009	40.3014	144.877	191.536	143.079	165.309	132.882	138.214	217.939	129.469	213.219	109.697	91.0081	36.5038	392.837	212.751	273.29	72.9481	99.203	75.8897	346.855	386.072	273.125	127.116	68.9095	244.53	49.9077	163.902	32.7194	36.6615	52.7687	42.8201	139.977	369.901	313.311	87.8593
AT1G03440	1	1		300.88	231.982	274.464	21.3474	14.8045	26.1687	304.268	457.626	374.998	31.1472	20.761	40.3014	489.696	239.844	203.942	56.3995	24.9154	67.335	318.628	443.5	368.287	7.12317	25.28	10.7364	712.102	665.882	619.457	4.12914	35.4296	22.5618	255.805	320.694	513.015	89.7292	13.7819	29.6829	293.494	244.214	310.27	4.31312	36.3922	33.8053	845.143	490.351	499.181	32.1738
AT1G03445	0	0		0	0	0	0	0	0	1.65363	0	2.95274	2.83157	0	2.68676	0	0	0	1.94481	0	0	0	0	0	0	0	6.44185	1.34996	0	0.828151	2.75276	1.18099	0	0	0	0	0	0	0	0.915737	0	1.12825	0	0	0	1.05643	0	3.526	4.94982
AT1G03457	1	0		9.29872	6.98742	2.58117	0	0	0	4.13407	7.87775	16.9782	0	0	2.68676	13.7666	5.93253	9.60981	5.83443	2.76838	0	6.62427	4.5911	21.3219	2.84927	0	0	14.8495	20.262	21.5319	0	0	0	14.7413	24.2352	13.8979	0	0	0	16.9411	20.7609	26.514	0	1.81961	0	16.3746	6.41447	9.57058	7.42473
AT1G03470	0	0		21.2542	13.2761	36.9967	3.76719	0	0	24.8044	62.3058	28.7892	1.41578	0	0	229.443	23.7301	16.0164	19.4481	8.30514	42.5274	33.7838	20.2008	23.2602	1.42463	5.056	4.29457	20.2493	73.6799	33.9542	1.37638	1.18099	8.20429	68.5038	105.395	128.103	22.4323	1.72274	31.0963	29.7615	85.7754	22.001	0	0	0	54.9343	114.035	84.1203	3.71236
AT1G03475	1	0		1911.55	2484.03	2018.47	1043.51	503.355	388.17	1270.81	1380.04	1390	133.084	494.805	553.473	1020.04	1046.67	881.967	599.001	454.014	591.839	2998.15	2726.19	3402.78	1022.89	765.985	390.806	861.947	781.007	872.871	539.541	729.851	504.564	1222.66	1383.66	1076.79	629.974	391.061	498.955	2661.13	1776.15	2566.78	558.549	798.809	721.18	1100.27	1182.4	1042.19	293.277
AT1G03490	0	0		0	0	0	0	0	0	0	0	0	0	0	0	0	0	0	0	0	0	0	0	0	0	0	0	0	0	0	0	0	0	0	0	0	0	0	0	0	0	0	0	0	0	0	0	0	0
AT1G03495	1	1		30.5529	83.1503	82.5973	173.291	54.2833	130.844	278.636	172.594	215.55	604.54	107.265	137.025	9.83325	55.9352	84.3528	124.468	163.334	177.197	107.976	68.8665	105.64	249.311	131.456	272.705	58.7231	62.6279	72.8773	77.0773	119.28	102.554	109.259	54.6701	39.8811	115.9	142.987	91.8756	21.062	19.6682	10.1543	73.323	116.455	112.684	17.4311	36.3487	55.4086	141.07
AT1G03502	0	0		0	0.698742	0	0	0	0	0.826814	2.86464	0.738184	0	0	0	0	2.54251	1.06776	1.94481	0	3.54395	0	0	0	0	0	0	1.34996	0	0	0	0	0	0	2.81805	1.81278	0	0	0	0.915737	1.63902	2.25651	0	0	0	3.16929	0	1.51114	0
AT1G03506	0	0		0	0	0	0	0	0	0	0	0	0	0	0	0	0	0	0	0	0	0	0	0	0	0	0	0	0	0	0	0	0	0	0	0	0	0	0	0	0	0	0	0	0	0	0	0	0
AT1G03510	0	0		19.9258	33.5396	14.6266	5.02292	0	0	6.61451	5.72927	6.64366	0	0	0	7.21105	17.7976	5.33878	0	2.76838	0	14.5734	17.4462	31.9828	15.671	15.168	0	8.77471	2.763	14.9067	4.12914	1.18099	0	14.7413	9.58136	12.0852	1.86936	0	2.82694	21.9777	19.1219	32.1552	2.15656	1.81961	2.25369	15.8464	10.6908	11.0817	3.71236
AT1G03515	0	0		0	0	0	0	0	0	0	0	0	0	0	0	0	0	0	0	0	0	0	0	0	0	0	0	0	0	0	0	0	0	0	0	0	0	0	0	0	0	0	0	0	0	0	0	0	0
AT1G03520	1	1		92.323	89.4389	88.62	27.626	9.8697	8.72292	232.335	179.04	255.412	14.1578	24.2212	21.4941	291.72	102.548	60.8621	77.7924	22.147	127.582	190.779	116.614	123.085	18.5202	25.28	6.44185	200.468	409.844	250.93	6.8819	8.26692	14.3575	84.9794	399.599	91.243	87.8598	10.3364	46.6445	255.491	529.95	126.364	19.409	23.6549	20.2832	124.13	368.476	170.759	42.0734
AT1G03530	1	1		61.7701	69.8742	141.104	7.53437	9.8697	17.4458	91.7764	165.433	118.848	8.4947	10.3805	13.4338	105.544	184.756	120.657	21.3929	11.0735	28.3516	116.587	68.8665	90.1333	7.12317	10.112	2.14728	85.0472	60.7859	99.3781	5.50552	5.90494	6.15322	167.357	206.845	128.103	26.171	15.5046	31.0963	121.335	131.122	93.6451	4.31312	21.8353	6.76106	148.428	136.129	148.092	27.224
AT1G03540	0	0		3.32097	12.5774	6.02272	3.76719	0	0	1.65363	5.72927	4.42911	0	0	0	2.6222	1.69501	6.40654	1.94481	0	7.08789	7.94913	2.75466	4.84588	0	2.528	0	3.37489	0	7.45336	0	2.36198	2.05107	11.2728	15.7811	7.2511	3.73872	1.72274	4.24041	20.6041	12.0195	18.0521	0	0	9.01475	10.5643	8.55263	8.05943	3.71236
AT1G03545	1	1		0	0	0	0	0	0	0	0	0	0	0	0	0	0	0	0	0	0	0	0	0	0	0	0	0	0	0	0	0	0	0	0	0	0	0	0	0	0	0	0	0	0	0	0	0	0
AT1G03550	0	0		9.29872	13.9748	59.3668	3.76719	4.93485	0	276.156	330.149	335.874	33.9788	27.6814	29.5544	50.4774	38.1377	22.4229	31.117	11.0735	10.6318	101.351	25.7101	79.4724	2.84927	10.112	8.58914	230.842	508.391	371.84	17.8929	11.8099	14.3575	32.9512	254.188	56.196	5.60808	12.0592	12.7212	20.1462	76.4876	3.94889	4.31312	7.27844	4.50737	8.97965	316.447	111.825	28.4614
AT1G03560	1	0		77.7108	92.2339	92.922	56.5078	83.8924	26.1687	71.9328	156.839	95.2258	43.8893	41.5221	29.5544	73.4216	77.1228	98.2336	44.7306	38.7573	63.7911	72.2046	113.859	83.3491	19.9449	20.224	6.44185	85.0472	68.1539	108.488	15.1402	29.5247	24.6129	66.7695	107.086	64.6556	54.2114	22.3956	33.9233	127.745	99.4339	107.184	23.7221	25.4746	33.8053	111.453	188.158	131.973	40.836
AT1G03570	0	0		0	0	0	0	0	0	0	0	0	0	0	0	0	0	0	0	0	0	0	0	0	0	0	0	0	0	0	0	0	0	0	0	0	0	0	0	0	0	0	0	0	0	0	0	0	0
AT1G03590	1	0		155.422	186.564	226.282	76.5995	182.589	69.7833	234.815	281.45	315.943	130.252	72.6636	72.5425	315.32	296.626	168.706	173.088	124.577	124.038	452.438	236.901	265.554	131.066	154.208	126.69	355.713	247.749	325.463	79.83	75.5832	73.8386	317.372	417.071	279.167	143.941	62.0185	100.356	345.233	599.881	278.115	105.671	191.059	150.997	239.281	285.8	243.798	199.23
AT1G03600	1	1		8655.78	9625.87	5397.22	158.222	69.0879	61.0604	2623.48	2567.43	2554.86	8.4947	65.7433	150.459	4392.19	3986.66	5423.14	639.842	315.595	1233.29	7936.54	10488.8	8893.16	329.09	376.672	191.108	6865.2	6313.44	7786.28	57.808	138.176	129.218	1749.88	2800.57	4043.09	1592.69	144.71	976.708	7252.64	3246.35	9971.51	28.0353	110.996	144.236	2983.36	1077.63	1374.13	18.5618
AT1G03610	1	0		315.492	303.953	265	125.573	123.371	104.675	623.418	511.337	617.86	111.847	238.752	153.145	852.215	454.262	482.626	462.865	262.996	446.537	319.29	254.347	378.948	215.12	171.904	143.868	969.943	1023.23	879.496	200.951	206.673	250.231	755.276	967.154	522.079	229.931	182.61	275.627	713.817	761.598	565.255	228.595	271.122	238.891	373.448	526.699	477.521	252.441
AT1G03620	0	0		0.664195	5.58993	0	1.25573	0	0	11.5754	14.3232	8.85821	5.66313	0	0	0.65555	6.78003	2.13551	0	0	3.54395	0	0.91822	5.81505	0	0	0	10.1247	10.131	8.28151	1.37638	0	2.05107	0	21.9808	6.64684	3.73872	0	0	2.74721	19.1219	0.564127	2.15656	1.81961	0	2.64107	76.2609	21.156	9.89963
AT1G03630	1	1		2518.63	3326.71	1606.35	124.317	14.8045	8.72292	224.893	346.621	250.983	1.41578	0	2.68676	33.4331	308.491	568.047	11.6689	11.0735	14.1758	3190.91	3242.23	2410.34	216.544	204.768	68.7131	687.128	410.765	538.298	2.75276	1.18099	16.4086	106.658	146.538	186.112	14.9549	3.44547	26.8559	3721.1	1908.37	3310.3	10.7828	43.6707	74.3717	576.81	384.155	297.192	4.94982
AT1G03640	0	0		0	0	0	0	0	0	0	0	0	0	0	0	0	0	0	0	0	0	0	0	0	0	0	0	0	0	0	0	0	0	0	0	0	0	0	0	0	0	0	0	0	0	0	0	0	0
AT1G03650	1	0		63.0985	40.527	47.3214	35.1604	14.8045	0	48.782	62.3058	51.6729	7.07892	6.92034	5.37352	19.011	29.6626	39.507	13.6137	16.6103	38.9834	92.7398	120.287	79.4724	58.41	48.032	12.8837	31.724	20.262	20.7038	19.2693	16.5338	16.4086	103.189	61.997	27.7959	33.6485	53.4049	15.5482	33.4244	43.1609	46.2584	32.3484	25.4746	36.059	14.79	32.7851	34.7563	32.1738
AT1G03660	0	0		0	0	3.44155	6.27864	0	13.0844	61.1843	19.3363	126.23	5.66313	0	2.68676	0.65555	0	0	1.94481	11.0735	7.08789	0	0	0	0	10.112	8.58914	0	0	0	5.50552	0	10.2554	7.80423	6.76331	3.02129	0	203.283	12.7212	0	0	1.12825	0	23.6549	11.2684	0.528214	0.712719	6.04458	18.5618
AT1G03670	0	0		0	0	0	0	0	0	0	1.43232	0	0	0	0	20.3221	0	0	5.83443	0	31.8955	0	0	0	0	0	0	0	0.920998	0	0	0	0	4.33568	12.963	1.81278	1.86936	0	0	0	1.09268	0	0	0	0	0	0	3.02229	0
AT1G03680	1	1		7599.71	8259.13	7257.38	1037.23	315.83	409.977	2112.51	3310.8	2303.14	76.4523	117.646	384.207	5726.89	3615.45	2583.97	820.71	633.959	1233.29	9476.68	9169.34	8072.26	1292.14	1112.32	633.449	4257.76	3822.14	3541.17	467.969	748.746	512.768	2275.37	3408.71	5061.87	1043.1	151.601	1498.28	9467.35	9009.15	9591.85	122.924	485.836	531.87	3641.51	2985.58	3337.61	71.7723
AT1G03687	1	1		152.765	130.665	165.195	13.813	14.8045	21.8073	50.4357	103.127	52.4111	9.91048	3.46017	2.68676	43.2663	83.9029	123.86	19.4481	11.0735	17.7197	160.307	168.034	205.465	15.671	15.168	17.1783	67.4978	58.9439	119.254	2.75276	8.26692	4.10215	64.1681	67.6331	79.1578	18.6936	12.0592	24.029	135.529	85.7754	135.39	10.7828	7.27844	6.76106	70.2525	71.2719	65.4829	18.5618
AT1G03700	0	0		0	0	0	0	0	0	0	0	0	0	0	0	0	0	0	0	0	0	0	0	0	0	0	0	0	0	0	0	0	0	0	0	0	0	0	0	0	0	0	0	0	0	0	0	0.503715	0
AT1G03710	0	0		3.32097	2.79497	0	5.02292	4.93485	4.36146	0	3.58079	0	0	0	0	10.4888	2.54251	2.13551	7.77924	2.76838	14.1758	0.662427	2.75466	8.72258	4.2739	5.056	0	2.69991	0	4.14075	2.75276	2.36198	2.05107	7.80423	18.0355	4.83407	11.2162	6.89095	14.1347	4.57869	6.00974	5.07714	0	3.63922	6.76106	1.58464	0.712719	3.02229	0
AT1G03720	0	0		0	0	0	0	0	0	0	0	0	0	0	0	0	0	0	0	0	0	0	0	0	0	0	0	0	0	0	0	0	0	0	0	0	0	0	0	0	0	0	0	0	0	0	0	0	0
AT1G03730	1	1		103.614	82.4515	153.149	315.188	246.742	274.772	442.346	508.473	434.791	557.819	186.849	333.158	183.554	100.853	91.8271	493.982	595.201	683.982	124.536	97.3313	183.174	495.772	667.393	287.736	147.145	72.7589	156.521	498.249	614.114	594.811	534.156	557.41	299.108	730.919	413.457	715.216	56.3178	89.5998	37.7965	230.752	485.836	642.301	200.721	335.691	611.006	482.607
AT1G03740	1	1		211.214	202.635	603.993	1947.64	2472.36	2062.97	1830.57	3989.72	1597.43	4325.22	2096.86	1630.86	854.182	577.998	380.121	3955.74	3189.17	2523.29	447.138	325.968	361.503	2424.73	2426.88	2115.08	817.398	684.302	936.639	2593.1	3230	2545.38	3078.34	4274.41	1636.94	3189.13	2318.8	4356.32	412.082	935.881	242.01	2633.16	3100.62	2729.22	533.497	2207.29	1761.99	3688.85
AT1G03743	0	0		0	0	0	0	0	0	0	0	0	0	0	0	0	0	0	0	0	0	0	0	0	0	0	0	0	0	0	0	0	0	0	0	0	0	0	0	0	0	0	0	0	0	0	0	0	0
AT1G03746	0	0		0	0	0	0	0	0	0	0	0	0	0	0	0	0	0	0	0	0	0	0	0	0	0	0	0	0	0	0	0	0	0	0	0	0	0	0	0	0	0	0	0	0	0	0	0	0
AT1G03750	1	0		22.5826	31.4434	52.4837	21.3474	0	8.72292	118.234	151.826	159.448	32.563	20.761	10.747	67.5217	80.5129	28.8294	46.6754	16.6103	28.3516	78.1664	24.7919	41.6746	18.5202	25.28	6.44185	79.6474	64.4699	66.2521	12.3874	17.7148	14.3575	84.9794	153.302	68.2812	63.5582	20.6728	31.0963	54.0285	136.585	29.8987	21.5656	29.1138	38.3127	78.1757	235.91	160.181	47.0233
AT1G03760	1	0		78.375	55.8993	110.13	62.7864	24.6742	52.3375	332.379	238.481	303.394	16.9894	51.9026	42.9882	175.687	162.721	133.47	54.4547	55.3676	116.95	74.8543	80.8033	94.9792	37.0405	25.28	34.3566	126.221	94.8628	171.427	22.0221	42.5156	22.5618	200.309	260.387	128.103	82.2518	34.4547	45.231	55.4021	128.39	54.7203	62.5402	54.5883	85.6401	87.6836	109.759	90.1649	47.0233
AT1G03770	1	1		11.2913	16.0711	30.974	15.0687	49.3485	17.4458	44.648	38.6726	36.9092	26.8999	58.8229	32.2411	29.4998	36.4427	26.6939	75.8476	60.9043	70.8789	7.94913	10.1004	13.5685	37.0405	20.224	57.9767	30.374	26.709	33.126	45.4205	56.6874	24.6129	45.0911	58.0518	18.732	33.6485	49.9594	31.0963	29.7615	30.0487	24.2575	90.5755	40.0314	47.3274	20.0721	63.432	42.312	124.983
AT1G03780	0	0		1.32839	8.3849	7.7435	0	0	0	0	2.14848	2.95274	0	0	0	0	0	4.27103	0	2.76838	3.54395	0.662427	0.91822	9.69176	4.2739	0	2.14728	2.02493	0	5.79706	0	0	0	0	2.25444	4.22981	0	0	1.41347	4.12082	1.09268	5.07714	2.15656	0	0	2.11286	0.712719	3.02229	1.23745
AT1G03790	1	1		0	0	0	15.0687	39.4788	39.2531	18.1899	0	11.0728	43.8893	6.92034	10.747	0	0	1.06776	17.5033	38.7573	14.1758	0	0	0	52.7114	25.28	4.29457	0	0	0	12.3874	4.72395	20.5107	0	0.563609	0	7.47743	0	9.89429	1.37361	0.54634	0	28.0353	41.8511	13.5221	8.45143	9.26534	9.57058	28.4614
AT1G03800	1	0		1.99258	1.39748	1.72078	3.76719	0	17.4458	4.13407	6.44543	3.69092	9.91048	6.92034	10.747	11.1444	0.847504	0	0	0	14.1758	2.64971	0	3.8767	0	0	4.29457	22.2743	15.657	14.0786	6.8819	7.08593	8.20429	0	2.81805	1.81278	3.73872	3.44547	1.41347	3.66295	0.54634	4.51302	2.15656	5.45883	0	6.33857	5.70175	3.526	9.89963
AT1G03810	0	0		0	0	0	0	0	0	0	0	0	0	0	0	0	0	0	0	0	0	0	0	0	0	0	0	0	0	0	0	0	0	0	0	0	0	0	0	0	0	0	0	1.81961	0	0	0	0	0
AT1G03820	0	0		34.5381	25.1547	371.688	10.0458	54.2833	0	1.65363	179.04	0.738184	131.668	0	0	77.3549	12.7126	36.3037	1.94481	11.0735	14.1758	105.988	41.3199	88.195	0	15.168	4.29457	5.39982	9.20998	15.7349	6.8819	7.08593	0	17.3427	48.4704	68.2812	13.0855	1.72274	1.41347	92.9473	50.2633	46.2584	2.15656	1.81961	0	5.81036	16.3925	90.1649	0
AT1G03830	1	1		73.7256	80.3553	96.3635	2.51146	0	4.36146	10.7486	26.4979	14.7637	4.24735	0	0	19.011	27.1201	50.1846	0	0	3.54395	58.2936	68.8665	92.0717	0	2.528	0	30.374	38.6819	30.6416	0	4.72395	0	16.4756	21.9808	27.7959	1.86936	0	1.41347	82.8742	62.2828	86.3114	4.31312	0	0	53.8779	35.6359	32.7415	6.18727
AT1G03840	0	0		7.30614	0.698742	11.1851	1.25573	0	0	13.229	16.4717	11.811	7.07892	0	0	1.96665	2.54251	2.13551	0	0	0	0	3.67288	0	0	0	0	0	2.763	4.14075	0	0	0	4.33568	5.63609	2.41703	0	0	0	3.20508	0.54634	2.25651	0	0	0	43.3136	76.2609	57.9272	0
AT1G03850	1	1		0.664195	8.3849	26.672	473.41	424.397	545.182	1780.13	640.962	1876.46	421.904	1577.84	2377.78	102.921	9.32254	24.5584	739.028	584.128	474.889	3.31214	3.67288	3.8767	514.293	985.921	1848.81	120.146	64.4699	47.2046	2538.04	1452.62	3987.29	143.078	55.7973	40.4853	1286.12	2577.21	238.876	6.41016	29.5024	3.94889	1772.69	966.213	1367.99	5.28214	15.6798	219.116	606.353
AT1G03860	1	0		703.382	705.729	589.366	1002.07	375.048	505.929	596.96	576.508	572.093	212.368	190.309	378.833	401.197	455.957	508.252	628.174	650.569	570.576	482.247	691.419	595.074	1397.57	740.705	607.682	307.79	245.907	297.306	221.597	353.115	352.785	534.156	632.933	491.262	527.159	454.803	439.589	450.543	552.896	513.356	605.993	935.28	971.339	481.203	401.973	636.192	434.346
AT1G03870	1	1		1220.79	953.783	408.685	66.5536	4.93485	26.1687	74.4133	136.07	108.513	7.07892	10.3805	34.9279	294.998	77.9703	149.486	36.9514	35.9889	127.582	249.073	335.15	522.386	22.7941	25.28	23.6201	551.457	361.031	596.269	12.3874	15.3528	24.6129	258.407	76.0873	149.252	46.734	22.3956	8.48082	1129.56	568.74	1374.21	15.0959	18.1961	13.5221	1507.52	225.219	328.926	17.3244
AT1G03880	0	0		0	0	0	0	0	0	0	0	0	0	0	0	0	0	0	0	0	0	0	0	0	0	0	0	0	0	0	0	0	0	0	0	0	0	0	0	36.6295	0	0	0	0	0	0	1.42544	0	0
AT1G03890	0	0		0	0	0	0	0	0	0	0	0	0	0	0	0	0	0	0	0	0	0	0	0.969176	0	0	0	0	0	0	0	0	0	0	0	0	0	0	0	3.66295	0	0	0	0	0	0	0	0	0
AT1G03900	1	0		1249.35	1194.85	1553	1869.78	1322.54	1360.77	3089.8	2058.96	3205.2	1023.61	1207.6	1152.62	1755.56	1779.76	1663.57	1802.84	1544.76	1747.17	1295.05	1297.44	1237.64	1870.54	1741.79	1653.41	1158.26	1175.19	1157.76	1273.15	1339.24	1386.53	2413.24	1927.54	2096.17	1800.19	1441.93	1926.56	924.895	1351.65	997.377	1470.77	1533.93	1809.71	1604.72	1676.31	1994.71	1186.72
AT1G03905	1	1		19.9258	28.6484	28.3928	96.6911	69.0879	74.1448	17.3631	30.0787	25.0983	97.6891	169.548	155.832	4.58885	16.9501	21.3551	118.633	102.43	70.8789	26.4971	22.0373	28.1061	62.6839	48.032	70.8604	1.34996	13.815	14.0786	68.819	66.1353	53.3279	59.8324	33.2529	25.9831	44.8646	48.2366	96.116	28.3879	45.3462	18.6162	200.56	134.651	187.056	11.6207	50.603	19.1412	206.655
AT1G03910	1	0		323.463	326.312	421.59	123.061	128.306	100.314	449.787	628.071	428.885	94.8575	114.186	80.6028	383.497	476.297	372.647	283.942	182.713	163.022	412.692	324.131	350.842	116.82	111.232	70.8604	384.062	381.293	409.935	42.6678	68.4973	51.2768	533.289	592.353	482.198	200.021	141.264	113.078	505.487	637.579	412.377	129.394	147.388	117.192	513.953	843.146	623.599	207.892
AT1G03920	0	0		0	2.09623	2.58117	0	0	0	0	0	0	0	0	0	0	3.39002	1.06776	0	0	0	2.64971	0	14.5376	0	0	0	2.02493	0	2.48445	0	0	0	0	1.69083	0.604258	1.86936	0	0	0.915737	2.18536	1.69238	6.46968	1.81961	2.25369	2.11286	1.42544	0	0
AT1G03930	1	0		417.778	475.843	462.889	253.657	296.091	165.735	386.949	668.892	408.954	198.21	294.115	155.832	500.185	629.695	624.638	392.852	265.764	251.62	576.312	427.89	563.091	272.105	207.296	212.581	641.904	430.106	608.691	229.855	276.351	135.371	342.519	534.302	456.819	257.971	168.828	247.357	578.746	663.803	399.966	178.994	143.749	227.622	403.556	894.462	447.802	194.28
AT1G03935	0	0		0	0	0	0	0	0	0	0	0	0	0	0	0	0	0	0	0	0	0	0	0	0	0	0	0	0	0	0	0	0	0	0	0	0	0	0	0	0	0	0	0	0	0	0	0	0
AT1G03940	0	0		35.8665	36.3346	69.6915	70.3208	49.3485	43.6146	165.363	123.179	141.731	501.187	41.5221	40.3014	3.27775	18.6451	59.7944	56.3995	77.5146	46.0713	87.4404	103.759	141.5	113.971	88.4801	135.279	74.2476	43.2869	81.1588	28.904	51.9635	38.9704	120.532	62.5606	42.9023	50.4727	86.1369	86.2217	0.915737	2.18536	1.69238	2.15656	5.45883	6.76106	1.58464	3.56359	11.0817	2.47491
AT1G03950	1	0		121.548	139.05	189.285	253.657	251.677	174.458	341.474	277.154	332.921	225.11	141.867	155.832	209.776	238.149	132.402	215.874	240.849	212.637	252.385	176.298	134.715	202.298	235.104	143.868	203.843	229.329	249.273	188.564	184.234	166.137	203.777	338.166	308.776	224.323	163.66	180.924	296.241	775.257	214.932	631.872	356.644	425.947	408.838	947.203	640.221	650.901
AT1G03960	1	0		8.63453	22.3597	35.2759	8.7901	24.6742	4.36146	56.2234	60.1574	59.7929	14.1578	24.2212	0	16.3888	38.9852	37.3715	25.2825	30.4522	24.8076	60.2809	18.3644	58.1505	15.671	10.112	8.58914	72.8976	81.9689	57.1424	8.25828	17.7148	14.3575	20.8113	118.922	24.1703	22.4323	15.5046	15.5482	46.2447	142.048	9.59016	62.5402	23.6549	27.0442	33.8057	309.32	67.4978	59.3978
AT1G03970	1	0		114.241	133.46	207.354	65.2979	93.7621	69.7833	184.38	162.568	175.688	86.3628	48.4424	61.7955	405.786	234.759	151.621	145.861	91.3565	177.197	143.084	97.3313	47.4896	112.546	63.2001	120.248	154.57	117.888	107.66	104.605	66.1353	79.9918	399.75	300.404	360.138	153.287	170.551	114.491	114.009	216.351	82.3625	90.5755	100.079	81.1327	323.267	178.18	326.407	96.5214
AT1G03980	0	0		0	0.698742	0.860389	2.51146	0	0	0	2.14848	2.21455	0	0	0	3.27775	1.69501	0	0	0	0	1.32485	0	7.75341	0	0	0	2.69991	4.60499	4.96891	2.75276	0	0	2.60141	2.81805	0.604258	0	0	0	3.20508	5.4634	6.76952	0	3.63922	0	3.16929	0	5.03715	0
AT1G03982	0	0		0	0	0	0	0	0	0	0	0	0	0	0	0	0	0	0	0	0	0	0	0	0	0	0	0	0	0	0	0	0	0	0	0	0	0	0	0	0	0	0	1.81961	0	0	0	0	0
AT1G03990	1	0		11.2913	11.1799	19.7889	1.25573	4.93485	4.36146	28.9385	56.5766	30.2656	2.83157	17.3009	0	68.8328	46.6127	25.6262	19.4481	8.30514	14.1758	80.8161	24.7919	38.767	1.42463	0	6.44185	31.049	100.389	87.784	6.8819	20.0768	4.10215	45.9582	137.521	85.8047	28.0404	5.16821	33.9233	91.5737	153.522	73.3365	21.5656	9.09805	15.7758	33.8057	128.289	68.0015	19.7993
AT1G04000	1	0		362.65	363.346	573.879	322.722	172.72	165.735	347.262	393.171	425.194	193.962	266.433	424.508	399.886	226.284	229.568	176.978	235.312	212.637	567.038	528.894	665.824	376.103	219.936	322.093	413.762	501.944	495.234	298.674	374.373	254.333	352.925	291.386	337.78	287.881	184.333	337.819	309.519	386.262	372.888	112.141	231.091	272.696	546.174	462.554	595.391	129.933
AT1G04010	1	0		36.5307	48.2132	41.2986	52.7406	44.4136	34.8917	71.106	42.2534	45.0292	33.9788	41.5221	16.1206	17.0443	23.7301	14.9486	52.5099	60.9043	42.5274	53.6566	39.4834	59.1197	78.3548	35.392	8.58914	31.724	31.3139	20.7038	23.3985	30.7057	16.4086	17.3427	52.4157	23.5661	24.3017	37.9002	35.3368	85.6214	139.317	55.8486	40.9746	61.8668	49.5811	45.4264	156.085	81.0981	118.796
AT1G04020	1	1		9.96292	13.2761	3.44155	8.7901	0	4.36146	0	0	0	0	17.3009	10.747	0	5.08502	4.27103	3.88962	11.0735	7.08789	5.96185	0.91822	24.2294	21.3695	7.58401	2.14728	2.69991	2.763	0	5.50552	2.36198	0	0	2.81805	0.604258	5.60808	0	1.41347	6.86803	3.82438	17.4879	23.7221	9.09805	27.0442	2.11286	4.27631	2.51857	17.3244
AT1G04030	1	0		17.9333	30.7446	67.1103	8.7901	19.7394	0	16.5363	45.8342	19.1928	5.66313	0	5.37352	9.1777	19.4926	19.2196	5.83443	5.53676	3.54395	16.5607	9.1822	13.5685	9.97243	0	0	12.1496	5.52599	12.4223	6.8819	8.26692	0	44.224	32.1257	30.2129	9.34679	8.61369	2.82694	18.3147	25.678	16.9238	6.46968	5.45883	9.01475	31.6929	57.0175	56.9198	13.612
AT1G04040	1	1		1913.54	1430.32	1584.84	67.8094	14.8045	17.4458	25.6312	194.795	16.9782	35.3946	20.761	37.6146	370.386	551.725	986.607	21.3929	33.2205	60.2471	1302.33	1725.33	628.026	103.998	17.696	25.7674	589.256	299.324	462.108	15.1402	24.8007	16.4086	77.1752	69.3239	142.001	26.171	5.16821	16.9616	1278.37	369.872	1107.95	15.0959	34.5726	54.0885	3989.08	406.25	1258.28	81.672
AT1G04050	1	0		11.9555	11.8786	12.9058	0	0	0	4.13407	19.3363	0.738184	0	0	2.68676	3.9333	15.2551	12.8131	0	0	0	9.27398	13.7733	6.78423	7.12317	2.528	0	4.72485	6.44699	12.4223	1.37638	2.36198	2.05107	3.46855	2.25444	8.45962	0	0	0	7.3259	10.9268	4.51302	0	3.63922	0	20.6004	21.3816	9.06686	0
AT1G04070	1	1		63.7627	55.8993	67.1103	120.55	39.4788	34.8917	179.419	161.136	166.091	99.1048	38.0619	61.7955	56.3773	97.4629	59.7944	91.4061	83.0514	70.8789	41.7329	74.3758	50.3971	136.765	75.8401	60.124	44.5485	56.1809	72.8773	85.3355	79.1262	69.7365	134.406	90.7411	125.686	85.9905	56.8503	149.828	32.9665	44.2535	32.7194	49.6008	107.357	101.416	82.9297	89.0898	141.544	77.9596
AT1G04080	1	0		463.608	462.567	484.399	237.333	143.111	152.651	769.764	788.491	783.952	158.568	297.575	174.639	603.762	569.523	666.28	420.079	260.228	375.658	765.104	544.504	846.09	242.188	222.464	152.457	516.358	679.697	737.883	130.756	154.709	100.503	672.031	821.742	499.117	280.404	144.71	364.675	755.941	1281.17	478.38	448.564	256.565	301.994	719.428	1293.58	531.419	664.513
AT1G04090	1	1		2.65678	20.9623	22.3701	18.8359	14.8045	17.4458	12.4022	7.87775	13.2873	14.1578	44.9822	21.4941	11.1444	12.7126	6.40654	5.83443	11.0735	14.1758	83.4658	56.9296	69.7807	42.739	27.808	12.8837	75.5975	66.3119	67.0802	46.7969	42.5156	53.3279	26.8812	45.0887	34.4427	50.4727	37.9002	60.7792	34.3402	25.678	22.5651	71.1664	45.4903	78.8791	23.2414	9.26534	18.6374	34.6487
AT1G04100	1	1		5.97775	15.3723	23.2305	747.159	1021.51	1103.45	47.1284	121.031	67.913	907.517	1173	1031.72	42.6108	37.2902	25.6262	676.794	711.473	648.542	29.8092	25.7101	23.2602	569.853	692.673	899.712	56.6982	32.2349	45.5483	1352.98	1124.3	1023.49	74.5738	111.031	42.9023	588.848	758.004	722.283	37.0874	68.8389	22.001	1061.03	724.205	1075.01	56.5189	143.256	78.0758	1064.21
AT1G04110	0	0		27.232	17.4685	0	2.51146	0	0	0	0	0.738184	0	3.46017	0	0	0.847504	11.7453	0	0	0	5.29942	14.6915	27.1369	9.97243	0	19.3256	0.674978	3.68399	6.62521	6.8819	0	12.3064	0	0	0	0	6.89095	4.24041	13.7361	0	21.4368	2.15656	0	4.50737	0	0.712719	0.503715	3.71236
AT1G04120	1	0		120.883	120.184	377.711	129.34	103.632	148.29	446.48	393.171	456.198	260.504	107.265	110.157	178.965	384.767	272.278	375.348	235.312	138.214	479.597	179.971	274.277	149.586	161.792	156.752	175.494	173.148	200.413	107.358	145.262	59.4811	678.101	765.381	364.368	205.629	124.037	277.04	537.08	516.291	204.778	237.221	398.495	268.189	397.217	1131.08	859.841	480.132
AT1G04130	1	0		55.1281	46.117	53.3441	13.813	0	13.0844	52.0893	74.4805	65.6984	24.0683	6.92034	8.06028	10.4888	65.2578	49.1168	21.3929	5.53676	28.3516	139.772	107.432	72.6882	21.3695	15.168	19.3256	31.049	24.867	33.9542	9.63466	17.7148	18.4597	58.9653	29.3077	47.7364	14.9549	5.16821	28.2694	104.394	98.3412	61.4898	10.7828	21.8353	40.5664	62.8575	104.057	80.0906	47.0233
AT1G04140	1	0		831.572	659.612	823.392	644.189	597.117	549.544	1136.87	1277.63	1180.36	560.65	577.849	480.93	1219.98	928.864	925.745	1034.64	932.944	776.124	864.468	653.772	748.204	737.96	634.529	536.821	680.378	753.377	742.023	547.799	633.01	412.266	2092.4	1951.22	1448.41	880.468	602.958	1094.03	1311.34	1579.47	926.297	882.032	957.115	924.012	1669.16	1838.1	1661.75	1024.61
AT1G04150	0	0		0	0	0	0	0	0	0	0	0	0	0	0	0	0	0	0	0	0	0	0	0	0	0	0	0	0	0	0	0	0	0	0	0	0	0	0	0	0	0	0	0	0	0	0	0	0
AT1G04160	1	1		19.9258	23.7572	18.9285	11.3016	19.7394	17.4458	14.8827	5.01311	5.90548	7.07892	6.92034	5.37352	2.6222	5.08502	13.8808	25.2825	16.6103	7.08789	27.1595	13.7733	24.2294	0	12.64	8.58914	8.09974	25.788	18.2193	20.6457	21.2578	18.4597	0	9.01775	3.62555	13.0855	12.0592	5.65388	92.4895	31.1414	66.0029	73.323	18.1961	67.6106	18.4875	34.9232	31.2303	79.1971
AT1G04170	1	0		943.82	1020.16	847.483	521.127	434.267	353.278	837.563	845.068	772.879	222.278	134.947	196.134	757.816	926.322	978.065	427.858	365.426	513.872	841.283	946.684	962.391	574.127	391.84	414.426	598.705	529.574	762.727	122.498	148.804	139.473	913.095	814.979	914.847	394.435	416.902	326.512	842.02	644.135	774.546	256.63	491.295	389.888	1016.81	662.828	753.053	305.651
AT1G04171	0	0		0	0	0	0	0	0	0	0	0	0	0	0	0	0	0	0	0	0	0	0	0	0	0	0	0	0	0	0	0	0	0	0	0	0	0	0	0	0	0	0	0	0	0	0	0	0
AT1G04180	0	0		20.59	51.7069	0.860389	0	0	0	3.30726	0	0	0	0	0	1.96665	2.54251	0	0	0	0	16.5607	4.5911	14.5376	0	2.528	0	9.44969	0	9.10966	0	0	0	0	2.81805	6.04258	0	0	2.82694	68.6803	7.64876	231.856	0	1.81961	4.50737	31.1647	12.1162	17.63	0
AT1G04190	1	0		212.542	196.346	224.561	80.3666	64.153	43.6146	157.095	226.306	149.113	32.563	24.2212	32.2411	121.277	256.794	214.619	60.2891	38.7573	53.1592	174.881	188.235	170.575	115.395	101.12	70.8604	114.746	78.2849	132.504	19.2693	40.1536	47.1747	162.155	201.772	200.01	104.684	36.1775	55.1253	226.645	246.946	147.801	51.7574	80.0629	40.5664	217.096	283.662	216.094	90.3342
AT1G04200	1	1		122.876	126.472	151.428	143.153	118.436	152.651	611.843	189.782	549.947	135.915	148.787	61.7955	23.5998	62.7153	65.1332	165.309	174.408	177.197	178.855	81.7215	146.346	169.531	141.568	158.899	113.396	53.4179	122.566	110.11	132.271	118.962	133.539	187.682	71.9067	143.941	103.364	148.414	179.942	260.604	82.3625	366.615	302.055	292.979	129.413	144.682	132.477	342.775
AT1G04210	1	0		218.52	187.962	165.195	130.596	187.524	139.567	419.195	349.486	451.031	182.636	287.194	112.844	197.321	172.891	260.533	427.858	210.397	255.164	280.207	157.934	278.153	165.257	219.936	137.426	300.365	202.62	312.213	158.284	146.443	127.167	277.484	533.174	250.767	267.318	251.52	247.357	412.54	461.657	254.421	286.822	231.091	272.696	294.215	561.622	403.475	392.273
AT1G04220	1	1		29.2246	4.19245	108.409	3.76719	4.93485	4.36146	0.826814	18.6201	8.12003	15.5736	27.6814	2.68676	1.3111	504.265	111.047	1.94481	5.53676	7.08789	787.626	165.28	60.0889	1.42463	12.64	0	66.8228	96.7048	56.3143	0	3.54296	14.3575	10.4056	14.6538	39.8811	0	0	7.06735	99.3575	104.351	21.4368	0	7.27844	9.01475	922.791	379.166	286.11	17.3244
AT1G04230	1	0		92.9872	90.1377	127.338	77.8552	59.2182	26.1687	198.435	235.616	228.837	35.3946	62.2831	83.2896	102.266	125.431	87.5561	71.958	38.7573	49.6153	126.524	85.3944	121.147	71.2317	75.8401	53.6821	99.2218	146.439	136.645	38.5386	42.5156	38.9704	137.008	169.083	134.75	78.5131	65.464	98.9429	95.2367	152.975	66.0029	75.4795	78.2433	72.118	127.828	212.39	190.908	84.1469
AT1G04240	0	0		500.803	593.931	894.804	8.7901	0	0	52.9161	925.994	87.1058	2.83157	3.46017	2.68676	745.361	1169.56	895.848	103.075	8.30514	141.758	494.171	426.054	395.424	7.12317	0	4.29457	933.495	632.726	782.603	2.75276	0	2.05107	221.987	216.426	571.628	50.4727	0	19.7886	777.461	837.539	659.465	2.15656	0	4.50737	878.949	547.368	307.266	1.23745
AT1G04250	1	1		119.555	124.376	123.896	1.25573	0	0	9.92177	20.0525	22.8837	0	0	0	43.9219	166.111	203.942	0	5.53676	0	359.698	415.035	314.013	34.1912	15.168	0	437.386	374.846	557.346	1.37638	1.18099	10.2554	26.0141	61.997	109.975	14.9549	0	31.0963	244.96	56.8194	162.469	4.31312	3.63922	0	407.253	103.344	163.707	1.23745
AT1G04260	1	0		203.244	173.288	327.808	248.634	152.98	109.036	647.396	439.722	576.522	206.704	131.487	150.459	238.62	255.099	185.79	190.591	174.408	205.549	198.066	202.927	259.739	199.449	184.544	167.488	218.693	202.62	221.944	111.487	122.823	112.809	416.226	255.315	242.912	233.67	156.769	258.665	153.844	191.219	155.135	77.6361	183.781	137.475	183.819	173.903	236.242	81.672
AT1G04270	1	1		2911.16	2786.58	2329.93	5923.27	36868.3	25880.9	2379.57	2359.74	2137.04	7318.19	13716.1	7039.31	1343.88	2484.88	3400.81	9974.93	17966.8	19527.1	1990.59	2776.7	3458.02	10040.8	23803.7	16538.4	1313.51	1035.2	1600.82	5274.29	4771.19	11777.3	1701.32	1232.05	1362.6	14629.6	7690.3	4709.68	1440.45	1035.31	1971.06	11988.3	11070.5	11861.2	1655.95	1086.9	1539.86	6178.61
AT1G04280	1	1		185.974	164.204	146.266	2928.36	3923.2	2996.32	720.982	563.617	679.868	2292.15	3878.85	3688.92	462.818	184.756	211.416	2071.22	2535.83	2020.05	115.925	58.7661	92.0717	2742.42	2639.23	3796.4	400.937	299.324	303.931	3922.68	3381.17	3517.59	1025.82	591.226	444.13	2861.99	4541.14	1968.96	113.551	212.526	100.415	4060.8	2496.51	3098.82	63.9139	105.482	139.025	3109.72
AT1G04290	1	1		138.817	165.602	189.285	158.222	98.697	126.482	136.424	88.8037	118.11	124.589	48.4424	53.7352	77.3549	99.1579	86.4883	81.682	71.9778	109.862	231.85	197.417	192.866	319.118	432.288	319.945	70.1977	81.0479	67.9084	145.896	138.176	272.793	80.6437	117.794	117.83	233.67	186.056	196.472	68.6803	73.7559	59.7975	291.135	214.714	254.667	89.2682	86.9517	129.455	230.166
AT1G04295	0	0		0	0	0	0	0	0	0	0	0	0	0	0	0	0	0	0	0	0	0	0	0	0	0	0	0	0	0	0	0	0	0	0	0	0	0	0	0	0	0	0	0	0	0	0	0	0
AT1G04300	1	0		398.517	487.023	669.382	597.727	1115.28	658.58	1752.85	1984.48	1720.71	901.854	1851.19	773.787	2163.32	944.967	703.652	1651.14	1010.46	978.129	867.117	537.158	649.348	567.004	434.816	534.674	899.746	1095.99	934.154	684.061	662.534	553.79	1163.7	1822.71	952.915	762.698	535.771	696.841	1027.46	1643.39	816.292	1524.69	793.35	836.118	1044.81	2150.99	1521.72	1413.17
AT1G04310	1	0		73.0614	41.2258	58.5064	52.7406	4.93485	17.4458	314.189	206.97	278.296	46.7209	55.3627	24.1808	119.966	45.7652	39.507	60.2891	47.0624	28.3516	57.6312	11.9369	44.5821	7.12317	12.64	8.58914	34.4239	44.2079	77.8462	13.7638	24.8007	10.2554	28.6155	91.8683	17.5235	39.2565	6.89095	7.06735	82.4164	52.4487	77.8495	10.7828	21.8353	18.0295	89.7965	193.86	203.501	43.3109
AT1G04320	0	0		0	0	0	0	0	0	0	0	0	0	0	0	0	0	0	0	0	0	0	0	0	0	0	0	0	0	0	0	0	0	0	0	0	0	0	0	0	0	0	0	0	0	0	0	0	0
AT1G04330	0	0		0	0.698742	6.88311	1.25573	0	0	4.96089	1.43232	2.95274	5.66313	0	0	2.6222	0.847504	7.4743	3.88962	0	0	0	1.83644	4.84588	4.2739	0	0	0	0	0.828151	0	2.36198	0	3.46855	1.12722	4.83407	3.73872	0	7.06735	2.74721	0.54634	1.12825	0	3.63922	4.50737	0.528214	1.42544	4.53343	0
AT1G04340	1	0		120.883	135.556	129.919	151.943	138.176	122.121	190.994	184.053	204.477	135.915	103.805	120.904	79.9771	127.973	86.4883	186.702	202.092	209.093	123.874	102.841	162.822	182.353	199.712	96.6278	132.971	82.8899	139.129	111.487	151.166	77.9408	150.015	171.901	165.567	130.855	113.701	144.174	127.745	156.253	99.2864	131.55	216.534	164.519	218.153	240.186	306.259	199.23
AT1G04350	1	1		397.188	432.521	458.587	52.7406	39.4788	21.8073	372.066	687.513	447.34	280.325	62.2831	21.4941	397.263	306.796	334.208	140.026	44.2941	109.862	1054.58	912.71	712.344	41.3144	121.344	49.3876	886.246	778.244	726.288	63.3135	106.289	57.43	453.512	515.703	737.799	99.076	24.1183	166.789	930.847	1403	585.564	2.15656	69.1452	13.5221	479.619	1888.7	1299.08	107.659
AT1G04360	1	1		25.9036	36.3346	15.487	64.0422	69.0879	74.1448	9.92177	54.4281	25.0983	18.4052	55.3627	64.4823	48.5107	54.2402	76.8785	46.6754	66.4411	85.0547	55.6439	29.383	120.178	133.916	53.088	85.8914	154.57	131.703	134.16	86.7119	109.832	98.4515	73.7066	32.1257	88.826	44.8646	44.7912	113.078	67.3067	20.2146	108.877	92.732	40.0314	49.5811	12.1489	9.97806	9.06686	32.1738
AT1G04370	1	1		0	0	0	53.9963	54.2833	43.6146	0	1.43232	0	223.694	48.4424	69.8558	0	0	0	83.6268	215.934	106.318	0	0	2.90753	192.325	283.136	152.457	0	0	0	134.885	168.881	84.094	0.867137	1.12722	1.20852	93.4679	84.4141	192.232	3.20508	2.7317	0	140.176	625.946	304.248	6.33857	4.27631	5.03715	118.796
AT1G04380	1	1		0	0	0	35.1604	24.6742	21.8073	0	0	0	16.9894	51.9026	13.4338	0	1.69501	0	19.4481	55.3676	42.5274	1.32485	0	1.93835	37.0405	40.448	36.5038	0	0	1.6563	63.3135	69.6783	69.7365	2.60141	1.12722	0	5.60808	13.7819	19.7886	0	0	0	10.7828	25.4746	36.059	0	0	0	29.6989
AT1G04390	1	0		20.59	17.4685	18.9285	8.7901	0	8.72292	91.7764	135.354	101.131	9.91048	13.8407	0	48.5107	30.5101	30.9649	38.8962	24.9154	21.2637	94.0647	23.8737	57.1814	4.2739	10.112	10.7364	45.8985	96.7048	96.8937	8.25828	4.72395	8.20429	33.8183	173.028	44.1109	31.7791	39.623	18.3751	150.181	284.097	63.1822	81.9492	52.7687	51.8348	110.397	414.802	209.545	117.558
AT1G04400	1	0		1383.52	1347.17	1781	577.635	389.853	519.014	2096.8	2864.64	2520.9	416.24	408.3	488.99	3465.89	2667.94	2419.54	2063.44	1309.44	1573.51	1585.19	1196.44	1379.14	655.331	925.249	708.604	1666.52	1750.82	1227.32	609.736	673.163	492.257	3266.5	4134.64	2983.22	1901.14	1018.14	1659.41	2692.73	3091.19	1546.84	325.64	673.256	383.127	2889.86	4492.27	3864.5	585.316
AT1G04410	1	0		12121.5	9100.41	11217.7	9042.5	4288.38	5146.52	9132.99	8025.99	9484.19	4840.56	1560.54	3363.82	16521.2	10230.2	7520.21	7061.6	5235	6389.74	7413.22	8892.04	4791.6	7033.41	7530.92	5327.41	5251.33	7180.1	5478.22	2838.1	3636.26	2268.49	12579.6	10290.9	13510	7417.61	3896.83	5991.7	7616.65	7753.66	5401.52	2074.61	6499.65	4493.85	8618.88	5687.5	9182.72	1867.32
AT1G04420	1	1		616.373	849.67	561.834	119.294	83.8924	47.976	166.19	339.459	182.332	9.91048	31.1415	61.7955	363.175	285.609	379.054	99.1853	94.1249	106.318	1515.63	1078.91	1388.83	112.546	139.04	107.364	324.664	317.744	352.792	49.5497	80.3072	49.2257	267.078	331.966	357.721	134.594	34.4547	127.212	1213.81	803.666	1321.19	12.9394	52.7687	96.9085	245.62	298.629	177.308	8.66218
AT1G04425	0	0		0	1.39748	0.860389	1.25573	0	0	0	0.716159	0	0	0	0	0	0.847504	6.40654	0	0	0	0	0	0	0	0	0	0	0	0	0	0	0	0	0	0	0	0	0	3.66295	1.63902	9.02603	0	0	2.25369	7.92322	12.1162	6.54829	0
AT1G04430	1	1		1197.54	1001.3	888.781	75.3437	14.8045	30.5302	293.519	503.46	377.95	79.2839	10.3805	24.1808	646.373	786.484	1006.89	167.254	110.735	258.708	880.366	898.937	723.005	45.5883	164.32	150.31	769.475	642.857	785.915	61.9371	101.565	53.3279	499.471	477.377	555.313	216.846	15.5046	210.607	1081.94	583.491	927.425	12.9394	41.8511	45.0737	1225.46	387.006	449.817	44.5484
AT1G04440	1	0		359.993	385.705	612.597	632.887	681.009	505.929	2029.83	1882.07	1873.51	424.735	771.618	596.461	1048.22	561.047	325.666	1592.8	1112.89	1197.85	707.472	428.809	377.979	639.66	733.121	538.969	786.349	1408.21	875.356	904.282	739.298	598.913	1248.68	2482.7	1134.8	1562.78	790.736	1255.16	745.868	2440.5	325.501	1613.11	998.966	1034.44	799.188	1703.4	1269.86	1011
AT1G04445	0	0		0	0	1.72078	0	0	0	0	0.716159	2.21455	0	0	0	0	0	0	0	0	0	0	0	0	0	2.528	0	0	0	0	1.37638	0	0	0	0	0.604258	1.86936	0	0	0	0	0.564127	0	0	0	0.528214	0	0	0
AT1G04450	0	0		0	0	0	0	0	0	0	0	0	0	0	0	0	0	0	0	0	0	0	0	0	0	0	0	0	0	0	0	0	0	0	0	0	0	0	0	0	0	0	0	0	0	0	0	0	0
AT1G04470	0	0		0	0	0	0	0	0	0	0	0	0	0	0	0	0	0	0	0	0	0	0	0	0	0	0	0	0	0	0	0	0	0	0	0	0	0	0	0	0	0	0	0	0	0	0	0	0
AT1G04480	1	1		516.079	636.554	589.366	2437.37	9469.97	6659.95	1036.83	1033.42	955.211	2037.31	3024.19	2367.04	249.109	580.54	849.934	2796.64	5481.39	6556.3	905.538	1073.4	1255.08	2832.17	7187.11	5381.1	345.589	389.582	631.879	1657.16	1463.24	2910.47	569.709	586.717	444.734	4278.96	2265.4	1485.56	449.627	380.253	506.586	3226.21	3020.55	3551.81	361.299	481.085	464.929	2281.87
AT1G04490	1	1		0.664195	0.698742	24.9513	3.76719	0	4.36146	4.13407	11.4585	32.4801	4.24735	6.92034	2.68676	1.3111	0	0	21.3929	13.8419	28.3516	1.32485	0.91822	4.84588	19.9449	55.616	6.44185	0.674978	0.920998	2.48445	22.0221	7.08593	4.10215	23.4127	6.1997	15.7107	9.34679	0	35.3368	4.12082	6.55608	0	51.7574	107.357	51.8348	4.22572	17.818	20.1486	28.4614
AT1G04500	1	1		0	1.39748	17.2078	15.0687	49.3485	30.5302	52.9161	22.2009	76.7712	79.2839	17.3009	8.06028	5.89995	4.23752	0	19.4481	24.9154	7.08789	0	0	2.90753	1.42463	58.1441	42.9457	10.7996	7.36799	4.96891	37.1623	44.8775	20.5107	37.2869	17.4719	12.6894	28.0404	1.72274	28.2694	8.6995	16.3902	1.12825	32.3484	112.816	45.0737	100.889	229.495	191.915	94.0465
AT1G04501	0	0		0	0	0	0	0	0	0	0	0	0	0	0	0	0	0	0	0	0	0	0	0	0	0	0	0	0	0	0	0	0	0	0	0	0	0	0	0	0	0	0	0	0	0	0	0	0
AT1G04510	1	0		601.096	542.224	596.249	192.127	103.632	165.735	362.971	375.267	419.289	72.205	117.646	67.169	511.329	505.112	451.661	344.231	276.838	255.164	347.774	356.269	365.379	364.706	247.744	212.581	384.062	213.672	267.493	114.24	152.347	92.2983	579.247	471.741	545.645	274.796	258.411	243.117	589.735	542.516	539.87	276.039	465.82	441.723	541.948	541.666	474.499	322.976
AT1G04520	0	0		136.824	164.903	29.2532	0	0	0	0	0.716159	4.42911	0	0	0	1.3111	17.7976	46.9813	0	0	0	118.574	122.123	158.945	7.12317	0	0	29.699	11.052	48.0328	0	0	0	0	2.81805	0.604258	1.86936	5.16821	0	182.69	21.3073	169.802	2.15656	1.81961	2.25369	71.309	9.97806	22.6672	0
AT1G04530	1	1		643.604	758.135	730.47	179.569	39.4788	47.976	1244.36	1052.04	1486.7	26.8999	55.3627	64.4823	194.043	1461.94	1182.01	192.536	141.187	240.988	1498.41	925.565	931.378	334.789	262.912	96.6278	2367.15	870.343	1449.26	161.036	192.501	207.158	1390.02	547.828	1003.07	299.097	93.0278	316.617	1911.6	1813.3	1153.64	172.525	302.055	241.145	985.12	1116.12	1072.91	115.083
AT1G04540	1	0		14.6123	13.2761	30.1136	7.53437	4.93485	8.72292	28.1117	27.214	42.0765	8.4947	31.1415	2.68676	3.9333	19.4926	39.507	13.6137	16.6103	24.8076	19.2104	22.9555	14.5376	1.42463	17.696	12.8837	15.5245	7.36799	8.28151	13.7638	4.72395	2.05107	17.3427	3.94527	14.5022	9.34679	3.44547	22.6155	82.8742	44.2535	49.0791	32.3484	94.6198	36.059	115.679	66.2828	74.5498	32.1738
AT1G04550	1	1		206.564	205.43	162.613	5.02292	0	0	213.318	216.996	211.859	1.41578	0	8.06028	76.0438	161.026	127.063	3.88962	8.30514	24.8076	261.659	236.901	240.356	14.2463	10.112	0	222.068	194.331	247.617	0	8.26692	6.15322	155.217	61.997	284.606	9.34679	0	14.1347	355.306	309.775	261.755	2.15656	1.81961	9.01475	362.883	400.548	353.608	9.89963
AT1G04555	1	0		89.6663	64.983	128.198	57.7635	34.5439	43.6146	183.553	184.053	247.292	56.6313	34.6017	26.8676	81.2882	120.346	69.4042	95.2957	66.4411	60.2471	137.122	67.03	123.085	76.9302	75.8401	40.7984	164.02	128.94	147.411	57.808	43.6966	55.379	142.21	160.629	154.69	67.2969	41.3457	90.4621	144.229	238.751	100.415	28.0353	38.2118	40.5664	224.491	374.89	341.519	50.7356
AT1G04560	0	0		0	0	0	0	0	0	0	0	0	0	0	0	0	0	0	0	0	0	0	0	0	0	0	0	0	0	0	0	0	0	0	0	0	0	0	0	36.6295	0	0	0	0	0	0	0	0	0
AT1G04570	1	1		11.9555	23.7572	41.2986	0	9.8697	8.72292	47.1284	34.3756	47.2438	12.7421	3.46017	2.68676	6.5555	45.7652	72.6075	15.5585	5.53676	3.54395	49.682	25.7101	15.5068	55.5607	35.392	23.6201	17.5494	12.894	24.0164	26.1512	31.8867	45.1236	36.4197	21.9808	90.0345	16.8242	24.1183	45.231	13.7361	17.4829	18.6162	28.0353	90.9805	67.6106	255.128	218.092	155.648	60.6353
AT1G04580	0	0		0	0	0	3.76719	19.7394	0	9.92177	1.43232	2.21455	206.704	6.92034	0	0	0.847504	0	31.117	22.147	0	1.32485	0	3.8767	0	75.8401	19.3256	0	0	2.48445	13.7638	25.9817	10.2554	48.5597	11.8358	5.43833	26.171	6.89095	46.6445	2.74721	1.63902	1.12825	23.7221	50.9491	11.2684	1.58464	36.3487	99.7355	252.441
AT1G04590	1	1		263.021	326.312	298.555	46.462	34.5439	13.0844	135.598	270.708	138.04	15.5736	31.1415	24.1808	114.721	195.773	263.736	31.117	22.147	49.6153	227.875	223.127	285.907	42.739	22.752	34.3566	200.468	140.913	176.396	16.5166	25.9817	6.15322	142.21	154.993	148.648	39.2565	24.1183	45.231	194.594	183.024	241.446	15.0959	3.63922	24.7906	128.884	138.98	132.981	34.6487
AT1G04600	0	0		0	6.98742	5.16233	0	0	0	100.045	53.7119	138.04	0	0	0	0	0	0	0	0	0	5.96185	0	0	0	0	0	1.34996	0	0	0	0	0	2.60141	8.45414	0	0	0	0	1.37361	18.0292	0	0	0	0	1.05643	35.6359	13.0966	0
AT1G04610	0	0		0	0	0	0	0	0	0	0.716159	0	0	0	0	0	0	0	0	0	0	0	0	0.969176	0	0	0	0.674978	0	0	0	0	0	0	0	0	0	0	0	0	0	1.69238	0	0	0	1.05643	0	1.00743	0
AT1G04620	1	1		292.246	321.421	403.522	75.3437	93.7621	69.7833	77.7205	187.634	88.5821	16.9894	0	0	997.092	447.482	323.53	136.137	85.8197	187.829	580.286	354.433	515.601	86.9026	98.5921	83.7441	99.8967	131.703	129.192	11.011	30.7057	16.4086	345.12	688.731	441.713	102.815	17.2274	101.77	922.605	1273.52	771.162	38.8181	85.5217	87.8938	218.153	592.982	298.199	45.7858
AT1G04625	0	0		0	0	0	0	0	0	0	0	0	0	0	0	0	0	0	0	0	0	1.98728	7.34576	0	0	0	0	2.69991	5.52599	0	5.50552	1.18099	2.05107	0.867137	7.32692	9.06388	0	0	1.41347	0.457869	3.82438	0	2.15656	0	0	3.16929	4.98903	4.53343	0
AT1G04630	1	0		357.337	344.48	312.321	259.936	118.436	178.82	282.77	252.088	336.612	116.094	72.6636	128.965	207.809	262.726	273.346	136.137	141.187	159.478	316.64	316.786	361.503	170.956	171.904	103.07	182.919	209.988	222.773	107.358	103.927	98.4515	125.735	174.719	166.171	132.724	41.3457	121.558	326.002	214.165	332.835	114.298	136.471	216.354	216.04	175.329	169.752	81.672
AT1G04635	1	0		36.5307	60.0918	55.0649	7.53437	0	13.0844	13.229	27.214	9.5964	5.66313	3.46017	8.06028	5.2444	31.3576	17.0841	0	13.8419	3.54395	15.2358	15.6097	40.7054	5.69853	2.528	10.7364	8.09974	1.842	3.3126	1.37638	3.54296	4.10215	10.4056	11.2722	15.7107	14.9549	10.3364	8.48082	10.0731	6.00974	22.001	0	0	0	7.395	7.12719	10.578	1.23745
AT1G04640	1	1		662.202	684.767	633.246	48.9734	19.7394	8.72292	334.86	285.031	375.736	1.41578	0	13.4338	121.277	263.574	333.14	52.5099	27.6838	67.335	846.582	780.487	874.197	125.368	35.392	12.8837	413.762	215.514	325.463	15.1402	12.9909	12.3064	199.441	218.68	404.853	61.6888	25.8411	80.5678	254.117	161.717	302.936	4.31312	25.4746	13.5221	127.828	89.8026	78.5795	3.71236
AT1G04645	0	0		0	0	0	0	0	0	0	0.716159	2.21455	0	0	0	0	0	0	0	0	0	0	0	0.969176	4.2739	0	0	0.674978	0	0	0	0	0	0	0	0	0	0	0	0.457869	0	0	0	0	0	0	1.42544	0.503715	0
AT1G04650	1	0		17.2691	30.7446	5.16233	0	0	0	4.96089	49.415	19.931	2.83157	0	0	11.7999	22.8826	33.1005	0	0	0	1.32485	0	11.6301	0	0	0	16.8744	8.28899	10.766	0	0	0	19.077	6.1997	8.45962	0	0	4.24041	3.20508	2.18536	10.7184	0	0	0	14.79	17.1053	9.57058	0
AT1G04660	0	0		2.65678	2.09623	0	0	0	0	0	0	0	0	0	0	0	0	0	0	0	0	0	0	1.93835	0	0	0	0	0	0	0	0	0	0	0	0	0	0	0	0	0	0.564127	0	0	0	0	0	0	0
AT1G04670	0	0		0	0	0	0	0	0	0	0	0	0	0	0	0	0	0	0	0	0	0	0	0	0	0	0	0	0	0	0	0	0	0	0	0	0	0	0	0	0	0	0	0	0	0	0	0	0
AT1G04680	1	1		1222.12	1114.49	768.327	0	14.8045	4.36146	9.92177	100.262	36.171	72.205	0	13.4338	99.6436	505.112	670.551	9.72405	13.8419	35.4395	502.12	328.723	956.576	24.2188	5.056	12.8837	577.781	176.832	335.401	4.12914	10.6289	4.10215	73.7066	36.6346	100.307	18.6936	3.44547	18.3751	1250.9	297.209	1488.73	6.46968	14.5569	11.2684	606.918	119.737	316.837	2.47491
AT1G04684	0	0		0	0	0	0	0	0	0	0	0	0	0	0	0	0	0	0	0	0	0	0	0	0	0	0	0	0	0	0	0	0	0	0	0	0	0	0	0	0	0	0	0	0	0	0	0	0
AT1G04690	1	0		618.365	664.503	742.515	635.399	434.267	610.604	1128.6	850.081	1229.08	345.451	200.69	223.001	614.906	784.788	698.313	739.028	506.613	542.224	565.713	443.5	485.557	870.451	647.169	380.069	508.933	361.031	346.167	195.446	276.351	229.72	1435.98	928.265	1242.36	650.537	349.716	583.763	716.107	984.505	537.613	498.165	736.942	563.422	1526.01	1666.34	2190.65	517.256
AT1G04700	1	0		1.99258	5.58993	0	0	4.93485	0	22.324	15.0393	12.5491	5.66313	3.46017	5.37352	3.27775	4.23752	13.8808	7.77924	0	3.54395	7.2867	0	3.8767	0	5.056	0	3.37489	2.763	11.5941	5.50552	5.90494	0	8.67137	4.50887	9.66813	7.47743	1.72274	5.65388	9.61524	8.74144	2.82064	2.15656	9.09805	2.25369	6.86679	12.8289	16.6226	14.8495
AT1G04710	1	0		165.384	206.828	121.315	55.2521	39.4788	43.6146	99.2177	113.869	78.9857	104.768	27.6814	37.6146	24.9109	66.9528	91.8271	36.9514	52.5992	70.8789	272.258	222.209	244.232	61.2592	48.032	21.4728	76.9475	106.836	120.91	22.0221	48.4205	18.4597	40.7554	87.9231	45.3194	50.4727	20.6728	42.4041	425.818	402.653	298.987	84.1058	165.585	169.027	225.548	339.967	237.753	108.896
AT1G04720	0	0		0	0	0	0	0	0	0	0	0	0	0	0	0	0	0	0	0	0	0	0	0	0	0	0	0	0	0	0	0	0	0	0	0	0	0	0	0	0	0	0	0	0	0	0	0	0
AT1G04730	0	0		2.65678	7.68616	4.30194	10.0458	14.8045	0	0	3.58079	1.47637	0	10.3805	8.06028	0	0	5.33878	3.88962	0	0	0.662427	0	24.2294	8.5478	5.056	0	1.34996	0.920998	0	5.50552	4.72395	6.15322	0	0.563609	0	5.60808	1.72274	1.41347	10.0731	9.28778	6.2054	62.5402	14.5569	4.50737	6.86679	0	3.02229	45.7858
AT1G04750	1	1		782.421	740.666	782.093	1565.89	1041.25	1269.18	918.591	590.831	1108.01	1077.41	785.459	1029.03	424.141	741.566	735.684	1297.19	1458.94	1343.16	559.751	542.668	499.125	2031.53	1964.26	1400.03	378.663	280.905	280.743	1147.9	1177.45	1585.48	675.499	779.472	640.514	1256.21	1321.34	1147.74	653.379	886.71	621.668	1503.12	1694.06	1782.67	981.422	706.304	1167.11	1677.99
AT1G04760	0	0		1.99258	12.5774	1.72078	0	0	0	0	5.72927	0	0	0	0	0	0.847504	7.4743	1.94481	0	0	3.31214	0	1.93835	4.2739	0	0	3.37489	0	5.79706	0	0	0	6.06996	5.63609	5.43833	3.73872	1.72274	0	2.28934	0.54634	2.82064	0	0	0	4.22572	2.13816	1.51114	0
AT1G04770	1	1		26.5678	25.1547	78.2954	47.7177	103.632	78.5062	84.3351	144.664	132.873	411.993	211.07	386.894	112.099	44.9177	19.2196	21.3929	13.8419	81.5108	55.6439	40.4017	51.3663	14.2463	12.64	199.698	42.5236	34.9979	24.8445	147.273	86.2121	73.8386	83.2451	92.4319	89.4302	65.4275	89.5823	22.6155	57.2336	144.78	42.8737	23.7221	21.8353	78.8791	143.674	376.316	295.68	193.043
AT1G04778	0	0		1.32839	2.79497	3.44155	0	0	0	0	0	0	0	0	0	0	4.23752	2.13551	1.94481	0	0	0	0	0	0	0	0	0	4.60499	0	0	0	0	0	0	1.20852	0	0	1.41347	0	0	0	0	0	0	0	0	0	0
AT1G04780	1	1		332.761	339.589	554.09	1375.02	1268.26	1330.24	1289.83	1439.48	1284.44	2204.38	1235.28	1195.61	1259.97	891.574	493.304	2316.27	2087.36	1463.65	391.495	357.187	274.277	1437.45	1140.13	1206.77	788.374	668.645	669.974	1051.55	1180.99	1005.03	1811.45	1382.53	933.579	1602.04	2124.14	1738.57	510.524	927.139	561.871	1142.98	1730.45	1304.88	1201.16	2033.39	2153.88	1515.88
AT1G04790	1	0		202.579	148.832	179.821	67.8094	59.2182	178.82	211.664	182.621	279.034	117.51	141.867	94.0366	142.91	144.923	160.164	233.377	185.481	141.758	174.881	109.268	183.174	81.2041	58.1441	68.7131	141.745	106.836	110.972	88.0883	73.2213	92.2983	143.078	282.368	161.941	127.116	158.492	111.664	80.5849	209.795	20.8727	66.8533	5.45883	13.5221	11.6207	237.335	74.5498	98.9963
AT1G04800	1	1		1234.07	1516.27	337.272	919.194	88.8273	335.832	1609.81	394.604	1636.55	2.83157	370.238	857.077	119.966	374.597	1309.07	303.39	146.724	464.257	573.662	854.862	2244.61	1005.79	412.064	221.17	3889.9	2637.74	3359.81	536.788	818.425	955.8	3.46855	10.145	35.047	149.549	15.5046	298.242	3135.94	329.989	3488.56	414.059	735.123	1584.34	4635.08	1150.33	2024.93	172.006
AT1G04810	1	0		559.252	535.236	468.912	465.875	325.7	375.085	606.882	440.438	604.573	114.678	124.566	150.459	643.095	513.587	511.456	552.326	478.93	418.186	563.063	570.214	573.752	538.511	358.976	240.496	377.313	475.235	460.452	96.3466	136.995	137.422	718.856	764.818	676.165	469.209	215.342	325.098	894.675	761.052	700.646	310.544	478.558	572.437	825.599	759.046	687.57	261.103
AT1G04820	1	1		7456.91	9433.71	3574.05	2993.66	5147.05	3183.86	945.875	535.687	945.614	2052.89	2249.11	2401.96	296.309	1135.66	2462.25	2512.69	3579.51	3373.84	3326.05	2116.5	5272.32	1985.94	2439.52	2102.19	1829.87	1817.13	2443.87	1252.51	1042.81	2014.15	249.735	684.222	487.032	2493.72	1152.51	1783.8	4689.95	962.651	6443.46	2236.35	2325.46	2100.44	3623.02	665.679	1643.12	1734.91
AT1G04830	1	0		103.614	90.8364	136.802	81.6224	44.4136	39.2531	253.005	215.564	272.39	42.4735	89.9645	53.7352	385.464	185.603	148.418	210.039	132.882	177.197	216.614	168.952	198.681	82.6287	106.176	79.4495	257.842	289.193	264.18	96.3466	145.262	102.554	289.624	405.235	299.108	207.499	110.255	173.857	251.37	604.799	155.135	200.56	132.832	132.968	203.363	509.594	331.444	197.993
AT1G04840	0	0		9.96292	19.5648	11.1851	3.76719	0	0	5.7877	4.29695	11.811	0	0	0	7.8666	16.9501	7.4743	0	2.76838	0	12.5861	7.34576	7.75341	4.2739	0	0	8.09974	0	3.3126	1.37638	0	0	8.67137	10.7086	13.8979	0	0	2.82694	18.3147	12.0195	20.3086	4.31312	3.63922	6.76106	15.8464	2.85088	14.6077	3.71236
AT1G04850	1	0		607.074	684.767	828.554	970.678	582.312	702.195	2019.91	1367.86	2034.44	739.039	304.495	642.136	791.905	1106.84	845.663	721.524	539.834	591.839	845.257	668.464	653.224	887.546	937.889	757.992	809.974	792.059	815.729	403.279	467.671	385.602	976.396	1066.91	989.775	742.135	363.498	595.071	836.068	1216.15	715.877	631.872	886.151	689.628	963.991	1566.56	1799.77	486.32
AT1G04860	1	0		208.557	207.526	277.905	221.008	202.329	239.88	257.139	484.84	332.921	260.504	186.849	163.892	359.242	284.761	233.839	484.258	384.805	357.939	305.379	275.466	191.897	292.05	323.584	251.232	259.867	262.485	263.352	233.985	217.302	242.027	469.121	653.223	434.462	450.515	508.207	388.704	340.654	375.882	249.344	293.292	322.071	243.398	306.364	613.651	503.715	340.3
AT1G04870	1	1		161.399	204.033	286.509	41.4391	14.8045	26.1687	355.53	330.149	320.372	15.5736	17.3009	13.4338	125.21	280.524	421.764	46.6754	22.147	63.7911	212.639	259.856	229.695	112.546	78.3681	42.9457	105.297	70.9169	130.848	5.50552	18.8958	20.5107	347.722	227.135	167.38	54.2114	68.9095	28.2694	173.074	225.638	169.802	30.1918	74.604	36.059	202.834	163.925	216.597	33.4113
AT1G04880	0	0		0.664195	0	1.72078	0	0	0	0	2.14848	0	0	0	0	0.65555	0.847504	1.06776	0	0	0	0	3.67288	0.969176	0	0	2.14728	0	1.842	0	0	0	0	0	0	1.81278	1.86936	1.72274	2.82694	3.20508	0.54634	1.12825	0	0	0	0.528214	0	1.00743	1.23745
AT1G04890	0	0		0	0	0	0	0	0	0	0	0	0	0	0	0	0	0	0	0	0	0	0	0	0	0	0	0	0	0	0	0	0	0	0	0	0	0	0	0	0	0	0	0	0	0	0	0	0
AT1G04900	1	0		73.7256	78.2591	93.7824	27.626	4.93485	34.8917	9.92177	23.6332	14.7637	5.66313	6.92034	0	9.83325	28.8151	35.236	5.83443	11.0735	14.1758	51.0069	64.2754	101.763	68.3824	17.696	23.6201	14.1745	23.946	19.8756	5.50552	15.3528	10.2554	12.1399	28.7441	18.732	5.60808	0	9.89429	56.3178	46.4389	70.5159	17.2525	20.0157	15.7758	49.1239	47.0394	40.8009	17.3244
AT1G04910	1	0		181.989	159.313	209.074	223.52	128.306	122.121	325.765	421.101	462.103	101.936	83.0441	67.169	143.566	249.166	194.332	202.26	143.956	141.758	233.837	117.532	172.513	185.202	156.736	143.868	201.818	251.433	229.398	44.0442	98.022	51.2768	254.071	379.309	221.159	157.026	77.5232	138.52	225.271	373.697	171.495	144.489	214.714	139.729	295.8	514.583	345.548	245.016
AT1G04920	0	0		7.97033	6.98742	3.44155	1.25573	0	0	4.13407	3.58079	7.38184	5.66313	0	0	0	0.847504	1.06776	1.94481	2.76838	0	2.64971	9.1822	10.6609	0	0	0	4.04987	4.60499	3.3126	1.37638	0	0	0	2.81805	2.41703	0	0	1.41347	9.15737	6.00974	9.59016	2.15656	0	6.76106	5.81036	7.12719	2.01486	2.47491
AT1G04930	1	1		31.8813	28.6484	50.7629	71.5765	88.8273	61.0604	42.9943	81.6421	34.6947	63.7103	69.2034	42.9882	57.6884	44.0702	25.6262	118.633	88.5881	81.5108	43.0578	38.5652	28.1061	51.2868	55.616	38.6511	32.3989	33.1559	29.8134	86.7119	72.0403	57.43	89.3151	101.45	51.362	95.3373	53.4049	74.9139	31.5929	60.0974	25.9498	66.8533	50.9491	74.3717	54.9343	97.6425	82.1055	54.448
AT1G04940	1	0		51.8072	47.5144	43.8798	0	0	0	0	11.4585	14.0255	0	3.46017	8.06028	28.1887	18.6451	14.9486	3.88962	8.30514	3.54395	41.0705	22.9555	25.1986	8.5478	0	0	14.1745	13.815	0	1.37638	0	0	23.4127	24.7988	24.1703	9.34679	1.72274	5.65388	113.094	71.5706	126.929	0	5.45883	4.50737	53.3497	17.818	29.2154	4.94982
AT1G04945	1	1		40.5159	64.2842	112.711	40.1833	4.93485	8.72292	69.4524	126.044	118.11	38.2262	6.92034	5.37352	76.6994	134.753	135.605	52.5099	30.4522	42.5274	47.6948	61.5207	85.2875	24.2188	55.616	10.7364	66.8228	42.3659	37.2668	8.25828	27.1627	14.3575	144.812	161.192	99.7026	41.1259	17.2274	35.3368	54.9442	83.59	49.6432	25.8787	76.4237	47.3274	89.7965	121.875	148.092	56.9229
AT1G04950	1	1		223.834	206.828	205.633	18.8359	4.93485	21.8073	199.262	291.477	192.666	19.821	6.92034	34.9279	250.42	269.506	301.107	38.8962	19.3787	85.0547	215.951	163.443	237.448	14.2463	10.112	4.29457	212.618	244.986	274.118	9.63466	18.8958	2.05107	240.197	288.568	242.912	42.9952	3.44547	57.9523	277.011	390.087	247.652	10.7828	29.1138	24.7906	232.414	468.969	214.582	56.9229
AT1G04960	1	1		208.557	180.275	243.49	1067.37	1169.56	1086	517.586	427.547	473.914	1646.56	1283.72	1155.31	409.063	295.779	166.57	1246.62	1395.26	1148.24	243.773	137.733	130.839	1088.42	1066.82	1118.74	263.916	336.164	202.897	1335.09	1179.81	1314.74	397.149	547.265	381.891	1048.71	1441.93	951.265	276.553	509.189	214.932	1535.47	1197.3	1210.23	409.894	585.855	863.367	1826.48
AT1G04970	1	0		262.357	186.564	331.25	577.635	532.964	423.061	866.501	827.88	1099.89	765.939	640.132	580.34	886.959	289.846	223.161	1046.31	692.095	737.141	239.136	231.391	272.338	464.43	551.104	515.348	353.688	523.127	332.089	578.08	401.536	377.397	511.611	765.945	797.017	725.311	563.335	640.302	270.6	732.096	220.574	884.189	514.95	563.422	585.79	1379.82	1214.96	1152.07
AT1G04980	1	1		126.861	113.196	113.571	1657.56	1450.85	955.159	187.687	178.324	157.233	75.0365	546.707	499.737	3.9333	8.47504	2.13551	258.66	321.132	287.06	96.7144	62.4389	41.6746	1497.29	1175.52	1075.79	7.42476	1.842	9.10966	450.076	510.187	344.58	6.06996	8.45414	16.315	325.268	403.121	401.426	38.9188	54.634	23.1292	528.357	789.711	1052.47	5.81036	9.26534	33.2452	152.207
AT1G04985	1	0		368.628	492.613	531.72	528.662	547.768	331.471	708.58	915.967	594.977	536.582	480.964	432.568	504.774	539.86	437.78	490.092	384.805	517.416	992.978	799.769	914.902	703.769	568.801	427.31	861.947	810.479	931.67	608.36	590.494	477.9	454.38	904.593	697.918	566.416	325.597	547.013	514.644	788.915	537.613	526.2	431.248	466.513	390.35	825.328	593.376	576.654
AT1G04990	1	0		365.307	344.48	438.798	498.524	434.267	235.519	690.39	308.665	662.151	301.562	83.0441	137.025	148.81	280.524	197.535	422.024	274.069	212.637	379.571	138.651	211.28	51.2868	22.752	45.093	68.1728	109.599	93.5811	30.2804	47.2395	28.715	137.008	234.461	251.976	99.076	17.2274	63.6062	331.497	502.633	106.62	49.6008	67.3256	15.7758	458.49	1113.98	800.403	138.595
AT1G05000	1	1		17.2691	18.1673	18.0682	135.619	182.589	135.205	54.5697	31.511	89.3203	906.101	487.884	225.688	15.7332	20.3401	4.27103	301.446	354.352	248.076	14.5734	22.9555	7.75341	131.066	275.552	210.434	13.4996	13.815	9.10966	322.073	177.148	432.776	69.3709	50.7248	35.6512	317.791	254.965	122.972	24.7249	30.0487	6.76952	662.063	305.695	301.994	7.92322	52.7412	73.0386	1213.94
AT1G05010	1	1		7047.1	6951.78	4283.87	43912.8	24536.1	22745	6211.03	4384.32	5316.4	42295.1	6653.91	13831.4	5364.37	3595.96	3290.83	21634.1	26532.1	20480.5	5749.87	5544.21	5191.87	31847.7	31205.7	25516.2	6189.55	3896.74	4200.38	13710.1	14828.5	12384.4	17693.9	21208.6	5704.2	30651.9	13003.2	30871.6	4846.54	7152.14	4593.69	8747	26529.9	18245.9	3020.33	1286.46	3910.34	18086.6
AT1G05020	1	1		47.1578	55.2006	4.30194	149.432	64.153	78.5062	9.09496	6.44543	25.0983	19.821	62.2831	69.8558	66.8661	12.7126	23.4907	101.13	96.8933	95.6866	10.5988	35.8106	68.8115	96.8751	63.2001	38.6511	147.145	84.7319	152.38	70.1954	60.2304	55.379	13.8742	45.6524	10.8767	142.071	46.5139	127.212	42.1239	9.28778	101.543	28.0353	114.635	141.982	6.86679	3.56359	9.06686	28.4614
AT1G05030	1	1		92.323	110.401	135.941	46.462	34.5439	8.72292	105.832	194.079	138.779	14.1578	44.9822	13.4338	106.199	143.228	130.266	58.3443	11.0735	46.0713	107.976	91.822	147.315	14.2463	32.864	17.1783	95.1719	101.31	94.4092	20.6457	17.7148	12.3064	114.462	156.683	89.4302	56.0808	8.61369	26.8559	114.009	166.634	59.2333	6.46968	14.5569	13.5221	147.372	194.572	114.847	29.6989
AT1G05040	0	0		0	0	0	0	0	0	0	0	0	0	0	0	0	0	0	0	0	0	0	0	0	0	0	0	0	0	0	0	0	0	0	0	0	0	0	0	0	0	0	0	0	0	0.528214	0	0	0
AT1G05055	1	1		106.271	91.5352	97.2239	38.9276	34.5439	8.72292	108.313	138.219	146.161	18.4052	34.6017	24.1808	87.8437	85.5979	81.1495	33.0618	24.9154	28.3516	117.25	105.595	91.1025	44.1636	32.864	40.7984	66.8228	75.5219	79.5025	16.5166	9.4479	4.10215	96.2522	125.685	119.039	37.3872	15.5046	32.5098	100.731	102.166	91.3886	2.15656	10.9177	9.01475	118.848	119.024	118.877	34.6487
AT1G05060	1	1		238.446	234.079	345.016	581.402	325.7	396.893	305.094	357.363	328.492	464.377	342.557	317.038	311.386	439.854	339.547	515.375	586.896	357.939	254.372	187.317	161.852	529.964	490.432	581.914	281.466	221.961	174.74	308.309	375.554	715.824	524.618	530.92	452.59	353.309	1252.43	469.272	229.392	411.94	168.674	597.367	540.424	633.286	500.747	693.475	790.328	1301.8
AT1G05065	0	0		7.97033	20.9623	14.6266	2.51146	0	0	0	2.14848	2.21455	0	0	0	7.8666	11.8651	11.7453	0	0	7.08789	13.2485	0	7.75341	0	5.056	0	8.77471	2.763	7.45336	1.37638	0	0	0.867137	3.38166	4.83407	7.47743	1.72274	1.41347	10.0731	3.82438	9.59016	0	0	2.25369	21.1286	3.56359	8.05943	0
AT1G05070	1	1		256.379	342.383	372.548	15.0687	9.8697	4.36146	281.944	412.508	260.579	12.7421	0	13.4338	227.476	389.004	337.411	40.841	16.6103	74.4229	463.037	511.448	481.68	29.9173	35.392	8.58914	454.935	403.397	569.768	2.75276	8.26692	4.10215	169.092	194.445	233.848	24.3017	10.3364	33.9233	255.491	238.751	318.732	2.15656	14.5569	4.50737	311.118	302.905	237.25	9.89963
AT1G05080	0	0		0	0	0	0	0	4.36146	0	0	0	0	0	2.68676	0	0	0	0	0	0	0	0	0	2.84927	0	0	0	0	0	0	0	0	0	0	0	0	0	0	0	0	0	0	0	0	0	0	0	0
AT1G05085	0	0		0	0	0	0	0	0	0	0	0	0	0	0	0	0	0	0	0	0	0	0	0	0	0	0	0	0	0	0	0	0	0	0	0	0	0	0	0	0	0	0	0	0	0	0	0	0
AT1G05090	1	0		4.64936	4.19245	8.60389	0	0	4.36146	34.7262	49.415	45.7674	8.4947	20.761	5.37352	15.0777	16.1026	6.40654	23.3377	0	24.8076	37.7584	11.0186	19.3835	7.12317	20.224	8.58914	24.9742	26.709	43.892	8.25828	7.08593	2.05107	33.8183	61.4334	12.0852	18.6936	13.7819	9.89429	19.6884	39.3365	18.0521	8.62623	27.2942	11.2684	15.3182	46.3267	29.7192	7.42473
AT1G05100	1	1		11.2913	11.1799	30.974	90.4125	241.808	187.543	42.9943	34.3756	48.7202	239.267	117.646	118.217	2.6222	72.0378	57.6589	262.549	257.459	276.428	52.9942	43.1563	33.9212	586.949	492.96	259.821	4.72485	25.788	29.8134	159.66	81.4882	260.486	11.2728	5.63609	16.9192	265.449	192.947	342.06	30.2193	16.3902	16.3597	306.231	436.707	268.189	71.309	72.6973	89.1575	207.892
AT1G05120	1	0		140.809	129.966	166.915	95.4354	182.589	87.2292	396.044	322.988	394.19	138.747	179.929	147.772	208.465	213.571	203.942	258.66	229.775	138.214	213.302	132.224	154.099	153.86	219.936	152.457	243.667	196.173	245.133	158.284	114.556	135.371	269.679	502.739	293.065	198.152	182.61	260.079	244.502	299.941	139.339	265.257	160.126	139.729	260.41	444.024	379.801	216.554
AT1G05136	0	0		0	0	0	0	0	0	0	0	0	0	0	2.68676	0	0	0	0	0	0	0.662427	0	2.90753	2.84927	0	0	0	0	1.6563	0	0	0	0	0	0	0	0	0	0	0	0	0	0	0	0	0	0	0
AT1G05140	1	1		1431.34	1746.16	1214.87	51.4849	29.6091	21.8073	516.759	721.172	600.882	36.8104	31.1415	32.2411	655.55	954.289	816.834	155.585	77.5146	127.582	1434.16	1570.16	1177.55	79.7795	48.032	45.093	1041.49	709.169	1011.17	15.1402	43.6966	26.6639	744.87	561.918	1468.35	170.112	63.7413	97.5294	1630.93	1275.16	1743.15	8.62623	34.5726	24.7906	1649.61	1184.54	1152	44.5484
AT1G05150	1	0		303.537	315.831	235.746	113.016	74.0227	74.1448	249.698	221.293	315.943	83.5312	41.5221	53.7352	262.22	228.826	251.991	140.026	99.6616	148.846	190.117	173.543	263.616	95.4504	73.3121	57.9767	230.842	244.986	161.489	49.5497	64.9543	47.1747	224.588	285.186	288.231	179.458	127.483	90.4621	387.815	286.282	378.529	77.6361	87.3413	99.1622	515.537	368.476	416.572	121.271
AT1G05160	1	1		47.1578	48.2132	39.5779	6.27864	0	0	91.7764	252.804	94.4876	7.07892	3.46017	0	249.765	143.228	137.741	58.3443	8.30514	31.8955	89.4277	67.9482	97.8867	1.42463	12.64	0	161.32	208.146	145.755	1.37638	4.72395	0	188.169	224.317	114.809	33.6485	1.72274	9.89429	123.625	245.307	71.08	10.7828	0	0	196.496	362.774	147.588	22.2742
AT1G05170	1	0		150.108	168.397	278.766	207.195	113.502	152.651	456.401	338.743	586.118	202.457	89.9645	64.4823	89.8104	250.014	178.315	208.095	188.25	152.39	394.807	309.44	273.308	165.257	169.376	135.279	213.293	164.859	200.413	81.2064	64.9543	90.2472	395.414	180.355	262.248	168.242	155.046	172.443	211.535	238.204	184.47	230.752	329.35	234.383	448.982	549.506	429.165	332.875
AT1G05180	1	0		148.115	128.568	182.402	218.497	108.567	82.8677	411.753	354.499	449.554	82.1154	69.2034	102.097	166.51	204.248	179.383	309.225	274.069	251.62	199.391	146.915	194.804	256.434	184.544	154.605	162.67	196.173	194.615	77.0773	83.8501	139.473	287.889	408.053	222.971	224.323	280.806	209.194	199.173	310.321	133.698	140.176	203.796	259.174	201.25	372.039	306.259	173.244
AT1G05190	1	1		6133.17	7937.01	4615.12	801.155	187.524	309.664	2523.44	2276.67	2746.78	25.4841	179.929	346.592	4763.88	3447.65	3639.98	1163	681.021	2080.3	10828	11266.6	12857.1	1423.21	1461.19	624.86	8595.84	7673.76	8514.22	685.437	1254.21	1119.89	3885.64	4736.01	8196.76	3290.07	830.359	4367.62	9204.53	6876.78	14159	112.141	200.157	815.835	4101.59	2403.29	2566.43	82.9094
AT1G05200	1	1		170.034	204.033	308.019	57.7635	44.4136	34.8917	439.865	1072.09	541.089	87.7786	162.628	42.9882	267.465	422.904	268.007	126.413	99.6616	81.5108	284.181	106.513	145.376	38.4651	20.224	15.031	164.695	125.256	295.65	12.3874	27.1627	10.2554	122.266	200.081	125.081	33.6485	13.7819	43.8176	116.299	263.882	56.4127	8.62623	18.1961	18.0295	238.225	1080.48	316.837	70.5349
AT1G05205	1	0		219.184	225.694	200.471	184.592	88.8273	52.3375	72.7597	118.882	129.182	87.7786	17.3009	85.9763	41.2997	94.9204	113.182	58.3443	55.3676	63.7911	198.728	220.373	262.647	230.791	149.152	128.837	147.145	148.281	162.318	83.9592	134.633	108.707	72.8395	90.1775	117.226	99.076	53.4049	96.116	150.181	125.112	180.521	97.0451	136.471	148.743	154.239	120.449	200.478	45.7858
AT1G05210	1	0		59.1133	59.3931	30.974	7.53437	0	0	13.229	11.4585	3.69092	1.41578	0	0	0.65555	14.4076	14.9486	1.94481	5.53676	17.7197	36.4335	55.0932	94.9792	12.8217	0	0	20.9243	7.36799	16.563	2.75276	1.18099	2.05107	19.077	10.145	6.04258	3.73872	0	1.41347	22.4356	12.5658	47.9508	2.15656	5.45883	9.01475	12.6771	2.85088	6.04458	1.23745
AT1G05220	0	0		0.664195	4.19245	6.02272	2.51146	0	0	5.7877	0.716159	2.21455	0	0	0	0.65555	0	0	1.94481	2.76838	0	0.662427	0	1.93835	1.42463	7.58401	0	8.09974	0	1.6563	1.37638	2.36198	0	4.33568	1.12722	1.20852	1.86936	0	4.24041	0.915737	6.55608	1.12825	6.46968	1.81961	2.25369	1.58464	4.98903	0.503715	1.23745
AT1G05230	1	0		116.234	81.7528	33.5552	37.6719	24.6742	21.8073	84.3351	33.6595	122.539	8.4947	0	13.4338	79.3216	72.0378	97.1659	35.0066	35.9889	35.4395	129.836	118.45	69.7807	38.4651	5.056	0	74.2476	41.4449	53.0017	5.50552	8.26692	22.5618	93.6508	100.886	88.826	22.4323	20.6728	16.9616	173.074	168.273	92.5168	36.6615	25.4746	11.2684	132.582	142.544	114.343	56.9229
AT1G05240	0	0		0	0	0	0	0	0	0	0	0	0	0	0	0	0	0	0	0	0	0	0	0	0	0	0	0	0	0	0	0	0	0	0	0	0	0	0	0	0	0	0	0	0	0	0	0	0
AT1G05250	0	0		0	0	0	0	0	0	0	0	0	0	0	0	0	0	0	0	0	0	0	0	0	0	0	0	0	0	0	0	0	0	0	0	0	0	0	0	0	0	0	0	0	0	0	0	0	0
AT1G05260	0	0		0	0	0	2.51146	24.6742	13.0844	0	0	0	2.83157	0	2.68676	0	0	2.13551	0	11.0735	0	2.64971	3.67288	0.969176	2.84927	2.528	4.29457	0	0	5.79706	2.75276	7.08593	6.15322	0	1.69083	0	3.73872	0	5.65388	1.83147	1.09268	2.25651	4.31312	5.45883	2.25369	3.16929	4.27631	4.02972	9.89963
AT1G05270	1	0		183.318	208.225	229.724	231.054	236.873	231.157	392.737	401.765	421.503	193.962	266.433	252.555	304.175	250.014	232.771	363.679	257.459	166.566	321.94	233.228	222.91	266.406	280.608	126.69	170.769	192.489	210.35	244.996	233.836	207.158	202.043	401.29	290.044	235.539	163.66	185.165	347.98	519.569	217.753	323.484	252.926	234.383	239.281	448.3	340.007	336.588
AT1G05280	0	0		0	0	0	0	0	0	0	0	0	0	0	0	0	0	0	0	0	0	0	0	0	0	0	0	0	0	0	2.75276	0	0	0	0	0	0	0	0	0	0	0	0	0	0	0	0	0	3.71236
AT1G05290	0	0		0	0	0	0	0	0	0	0	0	0	0	0	0	0	0	0	0	0	0	0	0	0	0	0	0	0	0	0	0	0	0	0	0	0	0	0	0	0	0	0	0	0	0	0	0	0
AT1G05291	0	0		0	0	0	0	0	0	0	0	0	0	0	0	0	0	0	0	0	0	0	0	0	0	0	0	0	0	0	0	0	0	0	0	0	0	0	0	0	0	0	0	0	0	0	0	0	0
AT1G05300	1	1		95.644	30.7446	203.052	3.76719	9.8697	0	62.0111	206.97	54.6256	4.24735	0	8.06028	64.2439	55.0877	36.3037	27.2273	13.8419	21.2637	45.7075	55.0932	128.9	1.42463	17.696	8.58914	275.391	533.258	327.12	5.50552	17.7148	14.3575	532.422	1083.26	609.092	48.6033	1.72274	19.7886	70.0539	284.643	27.0781	0	10.9177	6.76106	508.671	751.918	396.423	13.612
AT1G05310	0	0		15.2765	4.89119	56.7856	0	0	0	2.48044	43.6857	10.3346	0	0	0	14.4221	3.39002	16.0164	0	0	7.08789	1.98728	7.34576	21.3219	0	0	0	2.02493	0	2.48445	0	0	0	5.20282	9.58136	4.22981	3.73872	0	2.82694	21.062	18.5756	5.07714	2.15656	0	4.50737	27.9954	44.1886	11.0817	0
AT1G05320	1	1		143.466	103.414	106.688	13.813	0	0	19.0167	64.4543	23.6219	2.83157	0	5.37352	36.7108	54.2402	45.9135	13.6137	5.53676	10.6318	173.556	134.06	169.606	11.3971	2.528	0	75.5975	42.3659	57.1424	6.8819	5.90494	12.3064	50.2939	81.7233	82.7834	9.34679	6.89095	15.5482	206.499	189.034	116.21	15.0959	20.0157	9.01475	169.557	282.237	137.514	23.5116
AT1G05330	0	0		0	0	6.02272	3.76719	0	0	7.44133	4.29695	7.38184	0	0	0	0	0	0	0	0	0	0	0	1.93835	1.42463	5.056	10.7364	0	0	0	2.75276	0	2.05107	0	1.69083	0.604258	1.86936	0	14.1347	0	1.09268	0	0	18.1961	2.25369	0	4.98903	9.57058	2.47491
AT1G05340	1	1		29.8888	18.866	59.3668	329.001	646.465	693.472	1118.68	280.018	998.025	3134.54	771.618	550.786	414.308	175.433	59.7944	1040.47	1467.24	932.058	131.823	150.588	65.9039	901.793	1357.54	1000.63	176.169	318.665	222.773	520.272	480.662	998.872	502.939	590.099	865.298	1373.98	1882.95	2654.5	119.046	657.794	87.4397	4878.14	6283.12	4428.5	92.4375	251.59	343.533	6710.71
AT1G05350	1	1		276.305	317.229	305.438	477.177	379.983	213.711	305.094	253.52	314.467	123.173	44.9822	67.169	85.2215	176.281	158.028	272.273	193.787	244.532	373.609	318.622	320.797	599.771	389.312	264.116	180.219	162.096	185.506	132.132	138.176	106.656	264.477	264.333	155.294	314.052	141.264	288.348	293.494	264.975	216.061	448.564	553.162	554.407	190.685	175.329	161.189	322.976
AT1G05360	1	0		23.2468	32.8409	29.2532	23.8588	39.4788	21.8073	17.3631	43.6857	58.3166	42.4735	0	29.5544	7.8666	28.8151	25.6262	56.3995	27.6838	38.9834	20.5352	6.42754	53.3047	21.3695	17.696	12.8837	15.5245	29.4719	14.9067	11.011	9.4479	10.2554	24.2798	25.3624	18.1278	20.5629	13.7819	24.029	60.8965	71.0242	27.6422	47.4443	56.4079	31.5516	43.8418	109.046	69.5126	81.672
AT1G05370	1	0		5.31356	4.89119	1.72078	1.25573	0	0	5.7877	14.3232	10.3346	2.83157	3.46017	0	1.3111	2.54251	2.13551	11.6689	11.0735	0	5.96185	0.91822	14.5376	2.84927	0	0	18.2244	32.2349	11.5941	4.12914	1.18099	0	10.4056	18.5991	12.6894	5.60808	5.16821	1.41347	21.9777	17.4829	7.33365	4.31312	0	2.25369	11.0925	40.625	15.6152	1.23745
AT1G05380	1	0		397.853	287.882	336.412	362.906	236.873	375.085	329.072	440.438	391.238	201.041	224.911	201.507	504.774	383.919	394.002	682.628	528.76	404.01	338.5	230.473	289.784	317.693	260.384	199.698	382.038	326.954	251.758	256.007	232.655	178.443	680.702	693.803	444.734	579.501	428.962	483.407	468.4	409.755	424.224	351.519	473.099	304.248	588.431	567.324	627.125	429.397
AT1G05385	1	1		395.86	503.094	398.36	55.2521	39.4788	26.1687	137.251	388.158	138.04	8.4947	41.5221	48.3617	189.454	196.621	227.432	31.117	16.6103	38.9834	614.733	796.096	717.19	35.6158	73.3121	30.062	172.119	168.543	254.242	50.9261	55.5064	53.3279	127.469	147.666	273.729	54.2114	44.7912	42.4041	361.258	291.199	433.814	0	16.3765	15.7758	261.994	171.765	165.218	14.8495
AT1G05390	0	0		0	0	0	0	0	0	0	0	0	0	0	0	0	0	0	0	0	0	0	0	0	0	0	0	0	0	0	0	0	0	0	0	0	0	0	0	0	0	0	0	0	0	0	0	0	0
AT1G05400	1	0		0	1.39748	1.72078	0	0	4.36146	7.44133	20.7686	5.90548	21.2368	0	2.68676	3.9333	4.23752	4.27103	3.88962	2.76838	0	2.64971	0	13.5685	0	0	0	8.77471	17.499	19.8756	6.8819	5.90494	6.15322	4.33568	38.889	15.1065	5.60808	5.16821	11.3078	5.95229	7.10242	3.94889	2.15656	14.5569	6.76106	5.28214	43.4758	15.1114	25.9865
AT1G05410	1	1		89.6663	74.0666	102.386	33.9047	39.4788	34.8917	184.38	274.289	234.004	15.5736	6.92034	51.0485	213.054	227.979	158.028	81.682	33.2205	120.494	159.645	122.123	119.209	42.739	32.864	30.062	111.371	186.042	163.974	8.25828	27.1627	14.3575	90.1822	210.226	166.171	57.9501	25.8411	65.0196	109.431	142.048	97.0299	34.5049	27.2942	24.7906	169.029	268.695	211.056	64.3476
AT1G05420	0	0		3.32097	4.19245	18.0682	0	0	0	0	1.43232	0	0	0	0	8.52215	45.7652	22.4229	1.94481	0	0	9.27398	10.1004	5.81505	0	0	0	13.4996	0	15.7349	0	0	0	0.867137	10.7086	19.9405	0	0	0	4.12082	6.00974	1.69238	0	0	0	7.92322	4.27631	3.526	0
AT1G05430	1	0		231.14	237.572	239.188	153.199	93.7621	69.7833	274.502	305.084	284.939	70.7892	44.9822	53.7352	171.099	207.638	184.722	126.413	105.198	106.318	289.481	215.782	244.232	143.888	123.872	94.4805	213.293	179.595	197.1	70.1954	87.3931	131.269	189.903	275.041	265.874	136.463	60.2958	171.03	289.831	391.18	249.344	92.732	123.734	108.177	314.816	288.651	412.039	137.357
AT1G05440	0	0		3.32097	1.39748	0	0	0	0	0	0	0	0	0	0	0	0	1.06776	0	0	3.54395	0	0	2.90753	0	0	0	0	0	0	0	0	0	0	0	1.81278	0	0	0	0.915737	0	0	2.15656	0	0	0.528214	0	0.503715	1.23745
AT1G05450	0	0		0	0	0	1.25573	4.93485	0	0	0	0	4.24735	6.92034	5.37352	0.65555	0	0	0	5.53676	0	0.662427	0	0	24.2188	144.096	38.6511	0	0	0	45.4205	23.6198	20.5107	0	0	0	14.9549	5.16821	0	0	0	0	0	0	0	0	0	0	4.94982
AT1G05460	1	1		164.056	197.744	169.497	1.25573	0	0	38.8603	82.3583	45.0292	1.41578	0	2.68676	26.222	91.5304	136.673	1.94481	11.0735	3.54395	100.027	147.833	134.715	1.42463	0	2.14728	100.572	47.8919	74.5336	0	0	2.05107	30.3498	13.5266	28.4001	3.73872	0	0	135.987	116.37	187.854	0	1.81961	0	173.783	106.195	104.269	3.71236
AT1G05470	1	0		14.6123	18.1673	9.46427	1.25573	0	0	3.30726	4.29695	11.811	7.07892	6.92034	0	20.9776	14.4076	13.8808	40.841	16.6103	46.0713	8.61155	19.2826	48.4588	17.0956	15.168	4.29457	76.2725	59.8649	43.0639	17.8929	12.9909	20.5107	9.5385	35.5074	13.8979	16.8242	0	33.9233	58.1493	23.4926	32.7194	8.62623	9.09805	13.5221	17.4311	24.2324	8.56315	23.5116
AT1G05490	0	0		1.32839	0.698742	0	0	0	0	0	5.72927	0.738184	5.66313	0	0	0	0	0	1.94481	0	0	3.31214	0	2.90753	0	0	0	4.04987	5.52599	4.14075	0	0	0	12.1399	7.32692	4.83407	0	0	0	3.20508	10.9268	2.25651	0	0	2.25369	12.1489	32.0723	59.4383	2.47491
AT1G05500	1	0		575.857	488.421	481.818	512.337	419.462	357.64	554.792	539.984	652.555	382.262	193.77	284.797	353.997	562.743	655.603	377.293	401.415	336.675	659.115	667.546	580.536	474.403	589.025	326.387	431.986	394.187	498.547	238.114	255.093	260.486	613.066	609.825	662.267	502.857	389.339	416.974	449.169	408.116	421.403	448.564	453.083	482.289	615.898	550.219	585.82	393.51
AT1G05510	0	0		0	0	0.860389	0	0	0	0	0	0	0	0	0	0	0	0	0	0	0	0	0	0	0	0	2.14728	0	0	0	1.37638	0	0	0	0	0	0	0	0	52.6549	0	0.564127	0	1.81961	0	1.05643	1.42544	1.51114	0
AT1G05520	1	0		360.658	302.555	362.224	350.348	231.938	309.664	406.793	279.302	499.751	184.052	124.566	128.965	331.708	304.254	276.549	563.995	456.782	326.043	304.054	244.246	275.246	665.304	422.176	315.651	310.49	319.586	291.509	217.468	351.934	207.158	717.122	541.629	532.352	467.34	311.815	449.484	508.692	566.555	369.503	545.609	866.135	606.242	856.236	957.894	938.42	666.988
AT1G05530	0	0		1.32839	0	2.58117	3.76719	0	0	4.13407	0	0	0	0	5.37352	0.65555	0.847504	12.8131	3.88962	2.76838	7.08789	0	0	3.8767	2.84927	0	0	0	0	3.3126	0	2.36198	0	0	0.563609	2.41703	1.86936	1.72274	0	5.49442	1.09268	4.51302	4.31312	1.81961	2.25369	3.16929	4.27631	2.01486	1.23745
AT1G05540	1	1		64.4269	49.6107	31.8344	0	0	0	0	13.607	16.2401	0	0	0	3.9333	36.4427	44.8458	0	0	0	243.773	116.614	238.417	5.69853	5.056	0	45.2235	13.815	35.6105	0	2.36198	0	8.67137	18.5991	20.5448	1.86936	0	7.06735	272.89	156.8	244.267	0	5.45883	6.76106	124.659	109.759	102.254	4.94982
AT1G05550	1	0		1.99258	5.58993	0.860389	1.25573	9.8697	0	0	0.716159	1.47637	0	10.3805	2.68676	1.96665	4.23752	3.20327	1.94481	5.53676	14.1758	7.94913	18.3644	15.5068	9.97243	2.528	4.29457	21.5993	16.578	32.2979	4.12914	2.36198	30.7661	16.4756	21.9808	12.6894	13.0855	12.0592	4.24041	20.6041	10.9268	13.539	19.409	9.09805	9.01475	35.9186	50.603	44.8306	33.4113
AT1G05560	1	1		254.386	357.756	263.279	1245.68	730.358	933.352	33.8994	118.882	30.2656	220.862	169.548	118.217	470.03	209.333	206.077	1668.65	993.848	574.119	1204.29	1216.64	919.748	2240.95	996.033	289.883	369.888	140.913	240.992	23.3985	73.2213	219.465	347.722	116.667	345.032	874.86	842.419	825.467	535.706	383.531	663.413	552.079	789.711	606.242	489.655	868.804	732.401	402.173
AT1G05562	0	0		23.2468	14.6736	24.0909	1.25573	0	0	2.48044	14.3232	6.64366	0	0	0	5.2444	17.7976	19.2196	1.94481	5.53676	3.54395	25.8347	33.0559	40.7054	0	0	0	18.8994	23.025	29.8134	0	0	0	8.67137	2.81805	18.1278	1.86936	3.44547	1.41347	18.7726	13.6585	13.539	0	1.81961	0	34.8622	33.4978	16.1189	0
AT1G05570	1	1		91.6588	81.7528	240.909	75.3437	9.8697	21.8073	1475.86	1256.14	1663.13	25.4841	13.8407	26.8676	139.632	142.381	178.315	44.7306	49.8308	24.8076	50.3445	17.4462	56.2122	5.69853	17.696	8.58914	95.8469	69.9959	89.4403	16.5166	22.4388	10.2554	278.351	228.262	188.529	20.5629	13.7819	18.3751	185.895	639.218	56.4127	45.2877	256.565	63.1032	318.513	1979.93	1588.21	117.558
AT1G05575	1	1		21.2542	11.1799	36.9967	1427.76	1465.65	1757.67	203.396	236.332	123.277	2479.04	1217.98	1910.29	76.6994	24.5776	23.4907	1707.54	2098.43	1913.73	33.1214	10.1004	128.9	3325.09	3802.12	3798.55	165.37	88.4158	187.99	3014.27	2716.27	3689.88	460.45	257.569	189.737	2273.14	2482.46	3853.12	11.4467	49.717	6.76952	1565.66	1857.82	1748.86	83.4579	397.697	688.074	3359.69
AT1G05577	0	0		0	0	0	0	0	0	0	1.43232	0	0	0	0	0	0	0	0	0	0	0	0	0	1.42463	0	0	0	0	0	0	0	0	0	0	0	0	0	1.41347	0.457869	0	0	0	0	0	0	0	0	0
AT1G05580	0	0		0	0	0	0	0	0	0	0	0	0	0	0	0	0	0	0	0	0	0	0	0	0	0	0	0	0	0	0	0	0	0	0	0	0	0	0	0	0	0	0	0	0	0	0	0	0
AT1G05590	1	1		423.756	317.928	324.366	6.27864	0	0	143.866	126.76	138.779	2.83157	6.92034	5.37352	108.821	166.111	241.313	13.6137	5.53676	14.1758	221.913	243.328	335.335	21.3695	22.752	8.58914	259.192	162.096	252.586	1.37638	14.1719	2.05107	228.057	133.012	190.946	35.5178	0	29.6829	247.707	160.624	305.757	2.15656	5.45883	9.01475	403.556	140.406	213.071	2.47491
AT1G05600	1	1		70.4046	60.7905	86.8992	7.53437	0	0	128.156	162.568	95.2258	2.83157	0	0	163.232	178.823	115.318	19.4481	11.0735	14.1758	142.422	137.733	96.9176	0	10.112	0	99.8967	132.624	132.504	0	4.72395	2.05107	195.106	138.648	217.533	14.9549	0	15.5482	104.394	102.166	117.338	0	0	11.2684	139.977	153.947	123.914	1.23745
AT1G05610	0	0		1.99258	0	0	0	0	0	2.48044	0	0	1.41578	20.761	2.68676	0	0	0	1.94481	2.76838	0	0	0	3.8767	4.2739	0	6.44185	0	2.763	0	0	0	4.10215	0	1.69083	0.604258	1.86936	0	0	1.83147	3.27804	0.564127	0	1.81961	0	0	3.56359	0.503715	6.18727
AT1G05615	0	0		0	0	0	0	0	0	0	0	0	1.41578	0	0	0	0	0	0	0	0	0	0	0	0	0	0	0	0	0	0	0	0	0	0	0	0	0	0	0	0	0	0	0	0	0	0	0	0
AT1G05620	1	1		51.143	53.1044	47.3214	318.955	567.508	331.471	57.877	55.1442	41.3383	1274.21	1031.13	647.509	12.4555	36.4427	29.8972	536.768	537.065	552.856	46.3699	22.0373	64.9348	521.416	808.961	1183.15	20.9243	27.63	54.658	1074.95	852.673	1085.02	63.301	157.247	41.0896	964.589	882.041	746.312	66.8488	100.527	60.9257	1880.52	1129.98	1050.22	55.4625	85.5263	224.153	2322.7
AT1G05630	1	1		78.375	88.0415	141.964	12.5573	14.8045	8.72292	227.374	140.367	267.961	19.821	58.8229	5.37352	15.0777	38.9852	49.1168	40.841	13.8419	17.7197	161.632	71.6211	261.677	21.3695	17.696	19.3256	145.12	157.491	197.1	19.2693	30.7057	14.3575	196.84	89.0503	79.7621	41.1259	22.3956	65.0196	84.7057	84.1364	87.4397	23.7221	25.4746	36.059	44.8982	57.0175	75.0535	34.6487
AT1G05640	1	0		15.2765	24.456	34.4155	0	0	0	11.5754	12.8909	14.7637	1.41578	10.3805	0	1.96665	10.17	10.6776	1.94481	2.76838	0	11.9237	6.42754	31.0136	0	5.056	0	4.04987	17.499	4.14075	0	0	0	25.147	6.1997	7.2511	1.86936	0	2.82694	52.6549	28.4097	40.6171	8.62623	1.81961	0	26.4107	29.9342	27.2006	0
AT1G05650	0	0		0	0	0	0	0	0	0	0	0	0	0	0	0	0	0	0	0	0	0	0	0	0	0	0	0	0	0	0	0	0	0	0	0	0	0	0	0.457869	0	0	0	0	0	0	0	0	0
AT1G05660	0	0		0	0	0	0	0	0	0	0	0	0	0	0	0	0	0	0	0	0	0	0	0	0	0	0	0	0	0	0	0	0	0	0	0	0	0	0	0	0	0	0	0	0	0	0	0	0
AT1G05670	1	1		3.98517	25.1547	17.2078	31.3932	29.6091	39.2531	33.0726	33.6595	19.1928	106.184	41.5221	42.9882	11.1444	9.32254	8.54205	81.682	63.6727	67.335	43.7202	20.2008	23.2602	82.6287	50.56	40.7984	17.5494	28.551	11.5941	56.4316	43.6966	59.4811	29.4826	47.3432	22.3576	54.2114	124.037	159.722	59.9808	55.1804	35.54	129.394	56.4079	63.1032	24.2979	100.493	49.364	206.655
AT1G05675	1	1		116.898	55.2006	118.734	2908.27	2309.51	2534.01	515.932	460.49	138.779	4284.16	1031.13	2106.42	62.9328	28.8151	24.5584	2499.08	3009.23	2707.58	105.326	109.268	371.194	4345.13	2821.25	3686.89	233.542	180.516	322.979	2518.78	4529.09	3966.77	1439.45	839.778	1174.68	3134.91	5154.43	7296.33	54.9442	161.717	24.8216	1962.47	2709.4	2429.47	68.6679	375.603	194.434	4978.28
AT1G05680	0	0		0.664195	2.09623	30.1136	1071.14	1973.94	2957.07	12.4022	1.43232	16.9782	5647.56	564.008	306.291	9.83325	2.54251	12.8131	4052.98	2915.1	2335.46	17.8855	11.0186	2.90753	695.221	1448.55	5995.22	8.77471	4.60499	4.96891	338.589	393.269	3583.22	407.554	246.861	102.724	4664.05	34122.3	8120.39	49.9077	16.9365	28.7705	355.832	1079.03	297.487	5.81036	6.41447	8.05943	1269.63
AT1G05690	1	1		109.592	81.7528	88.62	0	4.93485	0	79.3742	168.297	132.873	0	0	0	50.4774	100.005	74.743	7.77924	5.53676	3.54395	292.793	246.083	154.099	7.12317	5.056	4.29457	189.669	172.227	190.475	6.8819	3.54296	2.05107	147.413	116.667	176.443	9.34679	0	12.7212	251.828	272.624	115.082	0	1.81961	6.76106	308.477	478.947	285.102	3.71236
AT1G05700	0	0		0	0	1.72078	0	0	0	0	0	0	0	0	0	0	0	0	0	0	0	1.98728	0	0	0	0	0	0	0	0	0	0	0	0	30.4349	0	0	0	0	0	0.54634	0	4.31312	0	0	0	0	0.503715	0
AT1G05710	1	1		44.501	22.3597	130.779	327.745	488.55	335.832	157.095	126.044	165.353	291.651	560.548	338.532	12.4555	26.2726	14.9486	410.355	509.382	545.768	73.5294	50.5021	76.5649	95.4504	75.8401	98.7751	6.74978	28.551	28.9853	192.693	125.185	159.984	88.4479	96.3772	92.4515	130.855	139.542	214.847	121.335	338.185	60.9257	161.742	118.275	94.6549	67.6114	365.625	226.672	103.946
AT1G05720	1	0		545.304	383.609	659.918	194.638	88.8273	69.7833	638.301	522.796	766.974	103.352	20.761	72.5425	312.697	515.282	487.965	97.2405	88.5881	102.774	541.866	578.478	607.673	434.513	235.104	161.046	505.559	471.551	465.421	96.3466	138.176	49.2257	657.29	578.827	622.386	271.057	80.9687	240.29	333.328	434.887	351.451	79.7927	163.765	137.475	594.241	440.46	632.162	98.9963
AT1G05730	1	0		7.97033	6.28868	12.0454	11.3016	0	4.36146	6.61451	7.87775	19.931	2.83157	0	13.4338	1.96665	9.32254	10.6776	11.6689	8.30514	10.6318	7.94913	0	9.69176	15.671	10.112	6.44185	11.4746	2.763	2.48445	6.8819	1.18099	20.5107	4.33568	20.8535	15.1065	5.60808	10.3364	5.65388	3.66295	8.74144	3.38476	8.62623	7.27844	4.50737	13.7336	14.9671	14.6077	12.3745
AT1G05740	0	0		1.99258	0	0	0	0	0	0	0	0	0	0	0	0	0	0	0	0	0	0	0	0	0	0	0	0	0	0	0	0	2.05107	0	0	0	0	0	0	0	0	0	0	0	0	0	0	0	0
AT1G05750	1	1		61.7701	60.7905	73.133	6.27864	4.93485	4.36146	62.8379	53.7119	62.7457	7.07892	6.92034	0	38.0219	38.1377	44.8458	11.6689	2.76838	21.2637	49.0196	53.2567	78.5032	7.12317	5.056	2.14728	26.3241	17.499	42.2357	0	4.72395	0	71.9723	73.8328	44.1109	22.4323	12.0592	14.1347	66.8488	46.4389	64.8746	15.0959	20.0157	6.76106	38.5597	28.5088	51.8826	12.3745
AT1G05760	1	0		16.6049	9.08364	18.0682	7.53437	9.8697	8.72292	8.26814	1.43232	11.0728	2.83157	6.92034	0	0.65555	11.0175	13.8808	19.4481	2.76838	17.7197	0	0	7.75341	8.5478	5.056	10.7364	3.37489	12.894	0	8.25828	9.4479	0	4.33568	1.69083	8.45962	16.8242	0	14.1347	26.0985	0.54634	12.9749	8.62623	18.1961	38.3127	11.0925	16.3925	5.54086	7.42473
AT1G05770	0	0		2.65678	8.3849	5.16233	6.27864	0	8.72292	6.61451	4.29695	6.64366	1.41578	0	5.37352	1.96665	3.39002	3.20327	5.83443	11.0735	3.54395	0.662427	0	4.84588	1.42463	15.168	6.44185	1.34996	0	0.828151	8.25828	3.54296	2.05107	2.60141	5.07248	13.8979	13.0855	1.72274	8.48082	0.457869	0	0	4.31312	0	0	0	0	0	0
AT1G05780	0	0		83.0243	77.5603	102.386	62.7864	54.2833	43.6146	150.48	119.599	182.332	39.6419	41.5221	45.6749	41.2997	53.3927	59.7944	31.117	35.9889	21.2637	58.2936	49.5839	63.9656	34.1912	55.616	45.093	49.9484	54.3389	47.2046	34.4095	25.9817	30.7661	39.8883	88.4867	59.2173	37.3872	51.6821	38.1637	0.457869	1.09268	0	0	1.81961	0	1.05643	0	0.503715	6.18727
AT1G05785	1	0		40.5159	39.8283	45.6006	48.9734	19.7394	8.72292	104.179	62.3058	136.564	21.2368	20.761	32.2411	47.8552	65.2578	61.9299	95.2957	132.882	74.4229	55.6439	58.7661	40.7054	56.9853	85.9521	60.124	59.3981	75.5219	52.1735	27.5276	37.7916	47.1747	88.4479	96.3772	90.0345	65.4275	51.6821	46.6445	75.5483	99.4339	37.2324	148.803	136.471	162.265	66.555	145.395	112.328	157.157
AT1G05790	1	0		108.264	111.1	166.915	104.225	143.111	82.8677	281.117	334.446	277.557	96.2733	166.088	53.7352	245.176	164.416	92.8948	223.653	124.577	85.0547	217.939	148.752	160.883	111.121	118.816	94.4805	132.296	245.907	219.46	89.4647	125.185	49.2257	158.686	328.584	187.32	128.986	89.5823	107.424	271.058	538.145	156.263	157.429	72.7844	92.4012	150.541	545.23	244.302	142.307
AT1G05800	1	1		0	0	0	123.061	93.7621	65.4219	0	0	2.21455	778.681	363.318	228.375	0	0	0	140.026	346.047	251.62	0	0	0	37.0405	121.344	105.217	0	0	0.828151	298.674	96.841	116.911	0.867137	0	1.20852	82.2518	6.89095	36.7502	0	0	0	51.7574	78.2433	38.3127	1.58464	0	0	262.34
AT1G05805	1	0		287.596	235.476	240.909	244.867	434.267	318.386	553.139	679.635	580.951	447.388	560.548	287.483	525.096	413.582	449.526	478.423	373.731	407.554	416.004	199.254	463.266	226.517	237.632	304.914	706.702	908.104	888.606	290.416	200.768	264.588	757.01	1148.64	444.13	329.007	361.775	230.396	576.915	848.466	330.014	532.67	325.71	331.292	576.81	773.3	617.554	726.386
AT1G05810	1	1		170.698	213.116	188.425	28.8818	14.8045	8.72292	166.19	204.821	170.521	1.41578	10.3805	5.37352	325.808	194.926	214.619	44.7306	44.2941	145.302	134.473	142.324	197.712	38.4651	20.224	21.4728	514.333	361.952	345.339	6.8819	8.26692	30.7661	148.28	125.685	175.235	112.162	36.1775	72.087	165.748	115.278	238.062	8.62623	14.5569	24.7906	242.979	146.107	137.514	11.1371
AT1G05820	1	1		5.97775	2.79497	4.30194	7.53437	14.8045	13.0844	8.26814	5.01311	8.12003	7.07892	17.3009	16.1206	5.89995	6.78003	4.27103	11.6689	27.6838	17.7197	1.98728	5.50932	12.5993	11.3971	15.168	19.3256	6.74978	7.36799	5.79706	19.2693	36.6106	10.2554	4.33568	14.0902	7.2511	3.73872	13.7819	11.3078	13.7361	20.2146	3.94889	43.1312	16.3765	47.3274	11.6207	18.5307	8.05943	66.8225
AT1G05830	1	0		51.143	53.1044	99.8051	32.649	34.5439	30.5302	109.966	153.258	115.157	25.4841	100.345	29.5544	41.2997	55.9352	79.014	81.682	22.147	60.2471	143.084	75.294	209.342	44.1636	42.976	27.9147	171.444	187.884	187.162	24.7748	30.7057	22.5618	50.2939	235.589	61.0301	26.171	24.1183	38.1637	155.217	230.556	84.6191	49.6008	16.3765	33.8053	41.7289	258.717	106.788	105.184
AT1G05835	1	0		42.5084	62.188	18.0682	3.76719	0	0	6.61451	6.44543	5.90548	2.83157	0	2.68676	7.21105	3.39002	17.0841	0	0	0	9.93641	14.6915	131.808	1.42463	0	10.7364	22.2743	19.341	4.96891	0	0	0	5.20282	0.563609	1.81278	0	1.72274	0	6.86803	8.74144	53.5921	4.31312	1.81961	0	8.97965	12.1162	9.06686	1.23745
AT1G05840	1	0		222.505	173.987	222.841	91.6682	93.7621	122.121	534.122	1029.84	538.875	134.499	159.168	123.591	1208.18	569.523	351.292	412.3	210.397	421.73	573.662	403.098	351.811	198.024	192.128	242.643	606.805	922.84	717.179	167.918	146.443	155.882	1020.62	1093.4	652.599	420.606	394.507	306.723	411.624	753.949	338.476	219.969	161.945	196.071	370.278	605.811	503.715	299.464
AT1G05850	1	1		13345.7	10980.7	11284	925.472	384.918	252.965	1209.63	1353.54	1139.76	185.468	34.6017	94.0366	4449.22	6155.42	9126.12	445.361	351.584	1247.47	4914.55	6308.17	4960.24	755.056	508.128	474.55	6080.2	3971.35	3609.08	238.114	244.465	280.997	2490.42	1644.61	2785.03	906.639	163.66	424.041	7216.01	3314.1	7457.76	198.403	414.871	567.929	9812.11	2047.64	3124.54	173.244
AT1G05860	1	1		70.4046	101.318	96.3635	15.0687	4.93485	13.0844	81.0278	132.489	140.993	9.91048	6.92034	13.4338	132.421	66.9528	81.1495	29.1721	8.30514	35.4395	150.371	157.934	104.671	17.0956	7.58401	4.29457	176.844	137.229	114.285	8.25828	8.26692	2.05107	76.308	119.485	151.669	24.3017	10.3364	12.7212	145.144	211.434	173.751	6.46968	25.4746	11.2684	206.004	255.153	221.634	65.5851
AT1G05870	1	1		188.631	176.782	424.172	0	4.93485	8.72292	170.324	348.053	167.568	12.7421	0	10.747	49.8218	167.806	152.689	7.77924	5.53676	17.7197	501.457	260.774	191.897	1.42463	5.056	19.3256	149.845	225.645	230.226	2.75276	2.36198	4.10215	41.6226	64.2515	106.954	18.6936	15.5046	12.7212	384.61	676.915	166.417	0	12.7373	18.0295	272.03	974.999	404.987	18.5618
AT1G05880	0	0		0	0	0	0	4.93485	0	28.1117	14.3232	25.0983	35.3946	0	0	0	0	0	0	0	3.54395	1.32485	0	0.969176	0	0	0	0	0	0	0	0	0	1.73427	1.69083	0	0	18.9501	1.41347	0	3.82438	0	8.62623	5.45883	4.50737	0	4.98903	25.6894	197.993
AT1G05890	1	0		490.84	472.349	554.951	655.49	977.1	715.279	1668.51	1963.71	1736.21	1149.62	1598.6	1023.66	1835.54	1104.3	1078.43	1264.13	744.694	893.075	800.875	540.831	676.485	564.155	619.361	938.364	1343.21	1459.78	1233.94	784.537	617.657	641.986	1532.23	1905.56	1198.85	919.724	880.319	708.149	895.591	1814.94	645.361	554.235	300.236	347.068	1049.03	2156.69	1222.01	830.332
AT1G05894	0	0		0	0.698742	2.58117	2.51146	4.93485	4.36146	2.48044	16.4717	9.5964	1.41578	3.46017	10.747	3.27775	1.69501	1.06776	0	0	0	20.5352	1.83644	11.6301	12.8217	7.58401	2.14728	4.04987	5.52599	15.7349	8.25828	3.54296	8.20429	7.80423	10.7086	4.83407	9.34679	1.72274	7.06735	1.83147	8.74144	0	0	0	0	0.528214	3.56359	2.01486	1.23745
AT1G05900	1	0		97.6366	90.1377	112.711	48.9734	29.6091	34.8917	200.916	239.197	244.339	42.4735	38.0619	59.1087	70.7994	125.431	75.8107	44.7306	22.147	31.8955	366.985	241.492	335.335	79.7795	83.4241	75.155	350.314	422.738	559.83	81.2064	113.375	73.8386	267.078	461.032	290.648	130.855	48.2366	100.356	180.858	416.311	93.081	47.4443	40.0314	20.2832	94.0222	516.721	262.939	80.4345
AT1G05910	1	0		102.286	99.9201	157.451	143.153	103.632	78.5062	200.089	251.372	253.197	109.015	44.9822	83.2896	57.0329	116.956	82.2173	151.695	110.735	77.9668	196.078	141.406	128.9	149.586	123.872	79.4495	97.8718	81.0479	103.519	81.2064	80.3072	73.8386	316.505	297.586	170.401	117.77	115.423	101.77	239.923	263.336	155.699	174.681	163.765	148.743	192.27	342.105	350.082	271.002
AT1G05920	0	0		0	0	0	0	0	0	0	0	0	0	0	0	0	0	0	0	0	0	0	0	0.969176	0	0	0	0	0	0	0	0	0	0	0	0	0	0	0	0	0	0	0	1.81961	0	0	0	0	0
AT1G05925	0	0		0	0	0	0	0	0	0	0	0	0	0	0	0	0	0	0	0	0	0	0	0	0	0	0	0	0	0	0	0	0	0	0	0	0	0	0	0	0	0	0	0	0	0	0	0	0
AT1G05930	0	0		0	0	0	0	0	0	0	0	0.738184	0	0	2.68676	0	0	0	0	0	0	0	0	0	0	0	0	0	0	0	0	0	0	0	0	0	0	0	0	0	0	0	0	0	0	0	0	0	3.71236
AT1G05940	1	0		416.45	387.802	486.12	202.172	78.9576	148.29	414.234	471.949	535.184	196.794	134.947	169.266	410.374	355.104	302.175	233.377	215.934	212.637	406.068	435.236	306.26	326.241	280.608	266.263	336.814	276.3	274.118	191.317	187.777	127.167	603.527	574.881	444.734	282.273	175.719	204.953	490.835	850.105	352.015	161.742	283.859	207.339	553.569	750.493	642.74	217.792
AT1G05950	1	1		25.9036	29.3472	19.7889	0	0	0	90.1228	35.8079	115.157	0	0	0	4.58885	5.93253	16.0164	0	0	0	29.1468	7.34576	29.0753	0	0	6.44185	12.1496	10.131	4.96891	1.37638	0	0	8.67137	27.0532	10.2724	0	0	2.82694	10.0731	16.3902	9.59016	0	0	0	1.05643	5.70175	2.51857	1.23745
AT1G05960	1	0		423.092	441.605	661.639	440.761	389.853	331.471	348.916	591.547	379.427	315.72	602.07	343.905	475.274	423.752	373.715	727.359	617.348	563.488	680.313	480.229	513.663	487.225	364.032	371.48	387.437	392.345	353.62	327.578	440.509	360.989	578.38	565.3	404.853	562.677	354.884	385.877	958.777	1222.16	726.031	700.881	445.805	513.841	488.598	869.517	511.27	924.378
AT1G05970	1	1		103.614	85.2465	92.0616	11.3016	29.6091	0	100.871	128.909	81.2003	5.66313	0	10.747	109.477	106.785	86.4883	40.841	8.30514	35.4395	167.594	165.28	135.685	8.5478	27.808	6.44185	109.346	146.439	107.66	2.75276	22.4388	20.5107	132.672	98.6316	125.081	31.7791	10.3364	32.5098	98.8996	78.1266	111.133	8.62623	7.27844	20.2832	81.345	56.3048	55.4086	21.0367
AT1G05980	0	0		0	0	0	0	0	0	0	0	0	0	0	0	0	0	0	0	0	0	0	0	0	0	0	0	0	0	0	0	0	0	0	0	0	0	0	0	0	0	0	0	0	0	0	0	0	0
AT1G05990	0	0		0	0	0	0	0	0	2.48044	0	0	0	0	0	0	0	0	0	0	0	0	0	0	0	0	0	0	0	0	0	0	0	0	0.563609	0	0	5.16821	0	0	0	0	0	0	0	0	0	0	2.47491
AT1G06000	1	0		105.607	203.334	178.961	72.8323	39.4788	8.72292	289.385	65.1705	276.081	7.07892	13.8407	26.8676	22.2887	164.416	185.79	85.5716	69.2095	77.9668	141.759	84.4762	225.818	149.586	96.0641	8.58914	51.9733	19.341	69.5647	19.2693	24.8007	32.8172	130.938	168.519	158.316	127.116	43.0684	187.992	147.434	123.473	231.292	47.4443	92.8002	67.6106	61.8011	101.206	110.817	42.0734
AT1G06002	0	0		1.99258	4.89119	0.860389	0	0	0	3.30726	0	8.12003	0	0	0	0	1.69501	1.06776	0	0	0	7.2867	5.50932	8.72258	0	5.056	0	0	0	0	0	1.18099	0	0	3.38166	0.604258	0	0	4.24041	2.74721	1.63902	3.38476	0	0	2.25369	1.58464	2.13816	1.51114	1.23745
AT1G06010	1	0		213.206	194.25	143.685	76.5995	19.7394	17.4458	143.866	116.734	132.873	11.3263	13.8407	40.3014	96.3659	120.346	145.215	62.2339	30.4522	81.5108	149.046	157.016	113.394	98.2997	70.7841	73.0077	56.0232	75.5219	104.347	33.0331	47.2395	41.0215	84.1123	68.1967	98.4941	46.734	44.7912	29.6829	104.394	85.2291	90.8245	28.0353	72.7844	65.3569	103.002	88.3771	84.6241	33.4113
AT1G06020	0	0		0	1.39748	0.860389	1.25573	4.93485	0	12.4022	6.44543	7.38184	0	13.8407	2.68676	23.5998	3.39002	4.27103	9.72405	0	10.6318	0	0	0	0	0	0	0.674978	0	0	0	0	2.05107	0.867137	0	0	3.73872	0	4.24041	0	0	0	0	0	0	0	0	0	1.23745
AT1G06030	0	0		0	0	0	0	0	13.0844	0	0	0	1.41578	0	0	0	0	0	1.94481	0	0	0.662427	0	1.93835	0	0	0	0	0	0	4.12914	1.18099	0	0	0	0	3.73872	1.72274	2.82694	0	0.54634	0	0	1.81961	0	0	4.98903	1.51114	1.23745
AT1G06040	1	1		1465.21	1393.29	1614.95	80.3666	49.3485	65.4219	2533.36	4629.97	2841.27	157.152	290.654	274.05	5067.4	2587.43	3122.12	785.703	434.635	701.702	1099.63	1295.61	1320.02	219.393	174.432	143.868	6560.11	4611.44	5055.86	250.501	447.594	393.806	4550.73	3427.31	6223.86	674.838	330.766	662.918	1608.49	1722.61	1273.23	32.3484	136.471	85.6401	8548.62	6651.09	7669.56	381.136
AT1G06050	1	1		8.63453	17.4685	28.3928	146.92	207.264	126.482	192.648	232.752	195.619	380.846	318.336	244.495	83.9104	61.0203	37.3715	299.501	285.143	322.499	69.5549	35.8106	68.8115	188.052	237.632	171.783	81.6723	89.3368	93.5811	352.353	331.858	412.266	126.602	211.353	77.3451	332.746	366.943	240.29	36.6295	120.741	21.4368	299.762	185.6	232.13	54.4061	212.39	186.878	567.992
AT1G06060	1	0		284.939	246.656	240.048	193.382	113.502	204.989	337.34	349.486	352.114	185.468	204.15	155.832	394.641	313.576	278.685	276.163	196.555	194.917	270.933	246.083	231.633	199.449	141.568	135.279	284.841	273.537	209.522	151.402	115.737	182.545	398.016	400.163	331.738	276.665	304.924	197.886	271.058	415.765	270.217	282.509	167.404	238.891	332.775	508.168	518.826	280.902
AT1G06070	1	0		153.429	152.326	175.519	70.3208	123.371	65.4219	150.48	176.891	171.259	93.4417	44.9822	53.7352	157.332	129.668	155.893	169.198	132.882	159.478	155.008	66.1118	109.517	113.971	96.0641	81.5968	145.795	132.624	143.27	85.3355	64.9543	53.3279	202.043	215.299	176.443	149.549	144.71	175.27	201.92	253.502	168.674	60.3836	134.651	108.177	252.487	296.491	342.526	148.495
AT1G06080	0	0		12.6197	22.3597	0	0	0	0	0	0	0	0	0	0	24.9109	1.69501	11.7453	0	0	0	0	0	0	0	0	0	0	0	0	0	0	0	0	0	0	0	0	0	0.457869	0	1.12825	0	0	0	26.9389	0	35.7637	0
AT1G06090	0	0		0	0	0.860389	0	0	0	0	0	0	0	0	0	0	0.847504	0	0	0	0	0	0	2.90753	0	0	2.14728	0	0	0	0	0	0	0	0	0	3.73872	0	0	0.457869	0	0	0	0	0	0	0	0	0
AT1G06100	0	0		0	0	1.72078	0	0	0	0.826814	0	0	0	0	0	0	0	0	0	0	0	0	0	0	0	0	0	0.674978	0	4.14075	0	0	2.05107	0	0	0	0	0	0	0	0.54634	0	0	0	0	1.05643	2.13816	0	0
AT1G06110	1	1		581.834	556.897	599.691	113.016	74.0227	47.976	837.563	1314.87	855.556	38.2262	55.3627	56.422	1334.7	1113.62	905.458	229.488	127.345	297.692	667.064	766.713	604.766	146.737	141.568	90.186	488.684	853.766	507.657	50.9261	60.2304	59.4811	970.326	838.087	881.009	256.102	43.0684	255.838	539.369	838.632	613.206	47.4443	85.5217	85.6401	743.198	849.561	662.385	63.1102
AT1G06120	0	0		0	0	0	0	0	0	0	0	0	0	0	0	0	0	0	0	0	0	0	0	0	0	0	0	0	0	0	0	0	0	0	0	0	0	0	0	0	0	0	0	0	0	0	0	0	0
AT1G06130	1	0		353.351	366.839	509.35	365.417	222.068	270.41	1348.53	850.081	1227.6	420.488	283.734	467.496	370.386	433.922	333.14	447.306	459.551	393.378	573.662	448.091	450.667	388.925	280.608	365.038	419.161	340.769	428.154	368.87	397.993	377.397	557.569	617.716	462.258	530.898	740.777	457.964	475.726	918.944	432.685	390.337	489.475	421.439	491.239	640.734	823.07	929.328
AT1G06135	1	1		0	0	1.72078	200.917	231.938	335.832	13.229	4.29695	2.21455	924.507	235.292	75.2293	0	0	0	128.357	382.036	230.357	0.662427	0	0	269.256	424.704	332.829	0	0.920998	0.828151	290.416	277.532	516.87	1.73427	5.63609	1.20852	243.017	518.544	664.331	1.83147	2.18536	0	373.085	414.871	304.248	0	1.42544	4.02972	647.189
AT1G06137	1	1		0	0	0	229.798	261.547	300.941	0	0	1.47637	702.229	339.097	209.567	0.65555	0	0	46.6754	171.639	120.494	7.2867	0	0	196.599	351.392	418.721	0	0	0	284.911	336.582	596.862	0	0	0.604258	71.0356	477.198	395.772	0	0	0	191.934	149.208	112.684	0	0	0	308.126
AT1G06140	1	0		11.2913	13.9748	10.3247	3.76719	4.93485	8.72292	14.8827	12.8909	5.16729	0	3.46017	0	5.2444	4.23752	4.27103	15.5585	13.8419	21.2637	9.27398	2.75466	17.4452	4.2739	5.056	6.44185	3.37489	0	4.96891	0	2.36198	10.2554	7.80423	10.7086	12.0852	14.9549	24.1183	35.3368	15.1097	14.7512	18.0521	17.2525	21.8353	22.5369	10.0361	10.6908	17.63	40.836
AT1G06148	1	0		0	0	6.02272	69.0651	54.2833	78.5062	28.1117	2.86464	19.1928	35.3946	138.407	128.965	0	0.847504	3.20327	70.0132	77.5146	81.5108	6.62427	6.42754	8.72258	123.943	106.176	143.868	5.39982	12.894	12.4223	302.804	426.337	430.725	34.6855	10.7086	4.83407	119.639	168.828	115.905	2.28934	1.63902	0.564127	56.0705	61.8668	81.1327	0	0	0	17.3244
AT1G06149	0	0		0	0	0	0	0	0	0	0	0	0	0	0	0	0	0	0	0	0	0	0	0	0	0	0	0	0	0	0	0	0	0	0	0	0	0	0	0	0	0	0	0	0	0	0	0	0
AT1G06150	1	1		41.1801	68.4767	56.7856	23.8588	0	0	42.9943	33.6595	67.913	1.41578	0	8.06028	17.6999	42.3752	33.1005	5.83443	5.53676	14.1758	57.6312	62.4389	86.2566	5.69853	10.112	0	93.8219	34.9979	68.7365	8.25828	5.90494	2.05107	58.9653	69.8876	48.9449	22.4323	18.9501	25.4425	34.798	25.1316	55.2844	6.46968	14.5569	4.50737	44.8982	33.4978	33.2452	8.66218
AT1G06160	1	1		3.98517	2.79497	9.46427	558.799	152.98	287.856	160.402	238.481	197.833	223.694	546.707	687.811	65.555	11.8651	57.6589	285.887	617.348	379.202	3.97456	4.5911	0	236.489	154.208	53.6821	11.4746	5.52599	9.10966	546.423	568.055	346.631	167.357	136.957	7.85536	295.359	51.6821	87.6352	2.28934	31.1414	0	252.317	531.326	434.962	34.3339	109.759	96.7132	857.556
AT1G06170	0	0		2.65678	0	0.860389	0	0	0	0	0	1.47637	0	0	0	0	2.54251	0	0	0	0	0	0	0	0	0	0	0	2.763	0	0	0	0	0	0	0.604258	0	0	0	1.37361	1.09268	1.69238	0	0	0	0.528214	0.712719	0.503715	0
AT1G06180	1	1		3.98517	5.58993	12.0454	141.897	59.2182	39.2531	193.475	58.0089	157.233	55.2156	62.2831	45.6749	10.4888	11.0175	13.8808	303.39	132.882	74.4229	8.61155	10.1004	19.3835	106.847	80.8961	40.7984	14.8495	3.68399	11.5941	45.4205	56.6874	55.379	124.001	33.2529	13.2937	149.549	105.087	49.4715	7.78377	18.5756	18.0521	4.31312	21.8353	38.3127	40.6725	107.621	118.877	64.3476
AT1G06190	1	1		838.878	1115.19	695.194	179.569	49.3485	47.976	393.564	456.909	377.212	8.4947	41.5221	32.2411	600.484	634.78	593.673	126.413	69.2095	163.022	730.657	1074.32	1177.55	235.064	133.984	90.186	457.635	296.561	471.218	41.2914	89.7551	65.6343	506.408	551.21	665.288	231.8	127.483	165.376	633.69	508.643	1035.74	21.5656	54.5883	72.118	556.738	322.149	387.357	17.3244
AT1G06200	1	0		787.735	674.985	950.729	601.494	296.091	353.278	1031.86	1037.71	1008.36	287.404	363.318	341.219	1604.79	1423.81	1328.29	597.057	478.93	637.911	633.943	875.063	765.649	703.769	723.009	566.883	731.676	729.431	785.915	450.076	484.205	467.645	1565.18	1128.91	1378.31	738.397	492.703	702.495	444.133	587.862	520.689	226.439	312.973	378.619	821.373	692.05	637.199	214.08
AT1G06210	1	1		263.685	242.463	320.065	306.398	360.244	244.242	360.491	280.018	366.878	395.004	169.548	169.266	202.565	262.726	269.075	387.017	348.816	354.395	311.341	211.19	222.91	584.1	515.712	442.341	245.017	164.859	172.255	456.958	418.07	502.513	291.358	334.784	350.47	555.199	499.594	500.368	422.613	665.442	298.423	373.085	356.644	243.398	544.589	676.37	655.333	494.982
AT1G06220	1	0		461.615	464.663	424.172	102.97	49.3485	56.699	324.938	421.818	395.667	33.9788	27.6814	45.6749	376.941	412.734	495.439	103.075	80.283	120.494	404.081	477.474	452.605	169.531	123.872	45.093	317.24	208.146	291.509	19.2693	63.7734	24.6129	519.415	475.686	398.206	97.2066	36.1775	87.6352	607.134	546.34	478.944	125.08	280.22	184.802	644.95	674.945	707.719	220.267
AT1G06225	0	0		0	0	0	0	0	0	0	0	0	0	0	0	0	0	0	0	0	0	0	0	0	0	0	0	0	0	0	0	0	0	0	0	0	0	0	0	0	0	0	0	0	0	0	0	0	0
AT1G06230	1	0		412.465	405.27	579.902	400.578	473.745	327.109	1241.87	1187.39	1249.75	529.503	418.681	392.267	864.015	606.813	495.439	809.041	520.455	574.119	612.083	404.017	450.667	461.581	293.248	356.449	788.374	697.196	715.522	368.87	410.984	344.58	1251.28	1257.41	745.655	555.199	463.416	623.34	695.96	1118.9	493.047	476.599	474.918	428.201	725.238	1600.77	1219.49	617.49
AT1G06240	1	1		217.856	230.585	153.149	0	9.8697	4.36146	51.2625	83.0744	75.2948	5.66313	6.92034	5.37352	24.9109	87.2929	71.5397	5.83443	2.76838	0	223.238	194.663	228.725	17.0956	12.64	6.44185	148.495	101.31	141.614	1.37638	0	6.15322	35.5526	37.1982	83.3877	1.86936	5.16821	4.24041	280.216	250.77	313.655	2.15656	14.5569	4.50737	237.168	253.015	180.834	7.42473
AT1G06250	1	0		3.98517	13.2761	7.7435	2.51146	9.8697	13.0844	28.9385	27.9302	36.9092	2.83157	0	2.68676	0	13.5601	5.33878	9.72405	2.76838	7.08789	78.1664	27.5466	56.2122	7.12317	2.528	0	34.4239	30.3929	40.5794	1.37638	0	0	13.007	10.7086	17.5235	0	1.72274	0	18.7726	33.8731	11.2825	8.62623	7.27844	0	3.16929	53.4539	16.1189	2.47491
AT1G06260	0	0		0	0	0	0	0	0	0	0	0	0	0	0	0	0	0	0	0	0	0	0	0	0	0	0	0	0	0	0	0	0	0	0	0	0	0	0	0	0	0	0	0	0	0	0	0	0
AT1G06265	0	0		3.32097	5.58993	25.8117	0	0	0	6.61451	60.1574	18.4546	1.41578	0	5.37352	9.1777	4.23752	5.33878	3.88962	0	0	20.5352	5.50932	17.4452	0	0	0	2.02493	6.44699	1.6563	0	1.18099	0	0	4.50887	0	0	0	0	2.74721	7.10242	1.69238	0	0	0	2.11286	9.97806	2.01486	1.23745
AT1G06270	1	0		43.8368	47.5144	54.2045	7.53437	0	8.72292	23.9776	20.0525	25.8365	15.5736	3.46017	0	9.1777	31.3576	29.8972	9.72405	5.53676	14.1758	31.7965	53.2567	51.3663	15.671	20.224	0	20.2493	15.657	17.3912	1.37638	1.18099	4.10215	45.0911	19.7263	23.5661	11.2162	5.16821	9.89429	46.7026	27.8633	46.2584	0	5.45883	6.76106	44.37	55.5921	68.5052	9.89963
AT1G06280	0	0		0	0	0	0	0	0	0	0	0	0	0	0	0	0	0	0	0	0	0	0	0	0	0	0	0	0	0	0	0	0	0	0	0	0	0	0	0	0	0	0	0	0	0	0	0	0
AT1G06290	1	1		551.946	494.709	454.285	1284.61	1174.49	1330.24	706.926	476.246	832.672	1529.05	982.689	1098.89	694.228	288.151	328.869	1557.79	1550.29	946.234	377.584	266.284	403.177	1545.73	1918.75	1694.21	527.833	420.896	333.745	1646.15	1773.84	1622.4	671.164	889.939	659.85	1787.11	1636.6	1259.4	609.881	861.032	390.94	979.077	1224.6	885.699	1012.59	1088.32	1635.56	1231.27
AT1G06310	0	0		0	0	0	0	0	0	0	0	0	0	0	2.68676	0	0	0	0	0	0	0	0	0	0	0	0	0	0	0	0	0	0	0	0	0	0	0	0	0	0	0	0	0	0	0	0	0	1.23745
AT1G06320	0	0		0	0	0	0	0	0	0	0	0	0	0	0	0	0	0	1.94481	0	0	0	0	0	0	0	0	0	0	0	0	0	0	0	0	0	0	0	0	0	0	0	0	0	0	0	0	0	0
AT1G06330	0	0		0	0	0	0	0	0	0	0	0	0	0	0	0	0	0	0	0	0	0	0	0	0	0	0	0	0	0	0	0	0	0	0	0	0	0	0	0	0	0	0	0	0	0	0	0	0
AT1G06340	0	0		3.32097	2.09623	0.860389	0	0	0	0	0	0	0	0	0	0	0.847504	0	0	0	0	1.32485	0	0	0	0	0	0	0	0	0	0	0	0	0	3.02129	0	0	0	0.457869	0	0	0	0	0	0	0	0	0
AT1G06350	0	0		0	0.698742	0	0	0	0	0	0	0	0	0	0	0	0	2.13551	0	0	0	0	0	0.969176	0	0	0	0	0	0	0	0	0	0	0	0	0	0	0	0	0	4.51302	0	0	0	0	0	0	0
AT1G06360	0	0		23.911	43.322	0	0	4.93485	0	1.65363	0	0	0	0	0	0	0	28.8294	0	0	0	11.2613	4.5911	80.4416	0	0	2.14728	4.04987	0	6.62521	0	0	0	0	1.69083	0	0	0	0	55.4021	2.18536	200.265	0	3.63922	0	1.58464	0	1.00743	1.23745
AT1G06380	1	0		109.592	116.69	102.386	61.5307	14.8045	8.72292	95.0836	105.992	73.0803	14.1578	17.3009	13.4338	68.1772	170.348	127.063	38.8962	44.2941	42.5274	72.867	112.941	91.1025	35.6158	42.976	17.1783	93.147	30.3929	95.2374	13.7638	33.0677	20.5107	155.217	117.231	117.226	48.6033	36.1775	35.3368	96.6103	69.3852	92.5168	34.5049	54.5883	40.5664	124.13	82.6754	107.795	24.7491
AT1G06390	1	0		430.398	559.692	564.415	321.467	167.785	148.29	380.335	521.364	398.62	35.3946	62.2831	75.2293	319.253	470.365	433.509	353.955	221.47	216.181	612.745	478.392	600.889	445.91	224.992	113.806	590.606	350.9	480.328	57.808	92.1171	71.7875	557.569	497.103	395.789	330.876	144.71	271.386	878.65	771.979	768.341	295.448	334.808	331.292	798.132	754.769	580.783	287.089
AT1G06400	1	0		632.313	662.407	852.645	403.089	251.677	261.687	2503.59	2290.99	2561.5	513.929	297.575	494.364	2668.09	1140.74	834.986	824.599	548.139	861.179	699.523	637.244	616.396	418.842	556.16	347.86	1160.96	1192.69	983.843	400.527	504.282	514.819	1077.85	1376.9	1468.35	818.779	287.697	766.101	826.911	1508.45	933.63	204.873	422.15	286.218	1412.45	2414.69	3044.96	363.812
AT1G06410	1	0		715.337	818.227	825.113	531.173	488.55	379.447	1192.27	1261.16	1492.61	351.114	508.645	507.798	1235.06	780.551	763.446	947.122	678.253	740.685	714.097	641.835	715.252	756.48	710.369	536.821	1381	923.761	969.765	590.467	684.973	570.198	1561.71	2103.95	1442.97	1172.09	863.091	1020.53	1244.49	1537.4	922.912	815.179	1004.43	849.64	1438.33	2148.13	1940.31	919.429
AT1G06420	0	0		5.97775	9.78239	18.9285	3.76719	0	0	0	2.86464	2.95274	0	0	0	0.65555	1.69501	1.06776	0	0	0	0.662427	0	5.81505	1.42463	0	0	0	0	0.828151	0	0	0	0	0	3.02129	0	0	1.41347	3.66295	0	2.25651	0	0	0	0	0	0	0
AT1G06430	1	1		927.216	1073.97	1101.3	453.318	370.114	266.049	2315.91	1849.84	2306.09	590.382	280.274	335.845	3551.12	1189.05	782.666	740.973	423.562	641.454	1930.98	1695.95	882.919	438.787	455.04	279.147	1566.62	1259	1214.07	172.047	268.084	225.618	1148.09	1409.02	1865.95	596.325	172.274	592.244	1284.78	1791.45	968.606	129.394	196.518	171.28	1481.11	1897.97	2454.6	376.186
AT1G06440	1	0		18.5974	25.1547	18.9285	2.51146	0	4.36146	10.7486	10.7424	18.4546	2.83157	0	2.68676	14.4221	20.3401	7.4743	5.83443	5.53676	7.08789	18.548	19.2826	13.5685	5.69853	2.528	0	12.1496	8.28899	1.6563	2.75276	0	0	14.7413	18.5991	15.1065	5.60808	3.44547	11.3078	16.4833	15.2975	16.3597	0	0	6.76106	14.2618	27.796	20.6523	4.94982
AT1G06450	1	1		7.97033	41.9245	66.2499	13.813	4.93485	0	39.6871	93.1007	73.8184	1.41578	10.3805	0	44.5774	56.7828	44.8458	19.4481	11.0735	31.8955	93.4022	70.7029	151.191	5.69853	5.056	6.44185	155.92	203.541	342.026	1.37638	7.08593	2.05107	104.924	156.683	177.048	24.3017	6.89095	33.9233	52.6549	40.9755	28.2064	6.46968	9.09805	4.50737	92.4375	402.686	220.627	18.5618
AT1G06460	1	1		4851.94	5826.81	7401.92	812.457	222.068	161.374	1257.58	2849.6	1489.66	111.847	27.6814	64.4823	3423.94	6613.92	4999.24	348.121	232.544	567.032	4552.86	4010.78	3268.06	438.787	599.137	199.698	3975.62	2886.41	3197.49	75.7009	180.691	149.728	4912.33	4503.8	4928.33	525.29	117.146	795.784	6554.39	10880.9	5485.01	45.2877	336.628	218.608	8743.53	11052.8	7323	73.0098
AT1G06470	1	0		166.049	137.652	228.003	148.176	128.306	61.0604	163.709	196.944	183.808	46.7209	27.6814	34.9279	87.8437	131.363	121.724	175.033	102.43	113.406	176.868	136.815	176.39	142.463	121.344	103.07	148.495	99.4678	154.864	83.9592	79.1262	38.9704	194.239	253.061	216.929	123.378	93.0278	120.145	219.319	321.248	146.109	148.803	123.734	126.206	297.385	632.182	352.097	181.906
AT1G06475	1	0		5.97775	2.09623	86.8992	5.02292	0	8.72292	13.229	68.0351	5.16729	36.8104	0	0	8.52215	0.847504	3.20327	1.94481	8.30514	10.6318	1.98728	0	3.8767	7.12317	7.58401	0	0	8.28899	0	4.12914	5.90494	0	4.33568	3.94527	9.66813	3.73872	0	1.41347	3.20508	2.18536	1.12825	2.15656	5.45883	2.25369	49.1239	69.8464	42.8157	22.2742
AT1G06480	0	0		0	0	0	0	0	0	0	0	0	0	0	0	0	0	0	0	0	0	0	0	0	0	0	0	0	0	0	0	0	0	0	0	0	0	0	0	0	0	0	0	0	0	0	0	0	0
AT1G06490	1	0		28.5604	9.08364	24.9513	0	4.93485	0	19.8435	15.0393	18.4546	2.83157	10.3805	2.68676	9.1777	11.0175	24.5584	9.72405	5.53676	3.54395	5.96185	1.83644	28.1061	1.42463	0	6.44185	4.72485	13.815	7.45336	1.37638	4.72395	0	1.73427	3.38166	12.0852	16.8242	0	11.3078	55.4021	16.3902	12.9749	4.31312	12.7373	9.01475	7.92322	16.3925	14.6077	7.42473
AT1G06500	1	1		274.312	255.739	279.626	25.1146	0	4.36146	160.402	277.154	203.001	9.91048	0	29.5544	207.154	255.946	206.077	42.7858	5.53676	46.0713	137.785	197.417	157.006	38.4651	17.696	8.58914	143.77	93.9418	125.051	12.3874	9.4479	14.3575	103.189	130.194	148.043	26.171	0	12.7212	265.106	388.994	287.705	15.0959	7.27844	6.76106	298.969	325	304.747	16.0869
AT1G06510	1	1		314.164	385.007	332.11	179.569	93.7621	100.314	252.178	259.25	312.99	39.6419	69.2034	110.157	175.687	187.298	193.264	145.861	96.8933	163.022	339.825	312.195	314.982	226.517	146.624	105.217	197.769	145.518	151.552	116.992	162.976	162.035	193.371	251.37	230.222	136.463	113.701	127.212	329.665	326.165	381.35	125.08	141.93	132.968	229.773	265.131	298.199	84.1469
AT1G06515	1	0		265.014	230.585	248.652	469.643	266.482	388.17	267.888	211.267	332.921	172.726	266.433	354.652	173.065	177.976	199.671	346.176	329.437	350.851	159.645	184.562	212.249	574.127	457.568	420.868	199.793	169.464	193.787	465.216	527.902	379.448	207.246	177.537	181.278	237.409	404.843	227.569	148.349	130.575	190.675	332.11	329.35	615.257	208.116	234.484	221.131	337.825
AT1G06520	0	0		0.664195	6.98742	3.44155	6.27864	24.6742	43.6146	41.3407	58.725	35.4329	212.368	3.46017	0	98.3325	8.47504	1.06776	29.1721	35.9889	56.7032	26.4971	2.75466	3.8767	4.2739	85.9521	70.8604	19.5744	19.341	24.8445	12.3874	5.90494	12.3064	112.728	83.4142	107.558	108.423	22.3956	39.5772	22.8934	42.6145	2.25651	2.15656	12.7373	0	16.9029	39.9123	169.752	45.7858
AT1G06530	1	0		775.779	1018.77	811.346	855.151	740.227	536.459	762.323	807.111	745.566	594.629	384.079	674.377	719.794	1059.38	780.53	645.677	780.683	655.63	655.141	811.706	719.128	554.182	629.473	461.666	500.159	420.896	525.048	233.985	318.867	334.325	879.277	811.034	911.826	691.663	554.721	606.379	750.447	674.184	764.956	536.983	600.472	462.006	761.685	676.37	782.773	503.644
AT1G06540	0	0		0	0	0	0	0	0	0	0	0	4.24735	0	0	0	0	0	0	2.76838	0	5.96185	9.1822	0	2.84927	7.58401	0	2.02493	1.842	0	1.37638	1.18099	0	12.1399	3.94527	3.02129	0	3.44547	0	0	0	0.564127	4.31312	3.63922	0	0	0	0	1.23745
AT1G06550	1	1		158.078	201.238	146.266	61.5307	54.2833	17.4458	40.5139	63.022	35.4329	63.7103	65.7433	67.169	51.7885	67.8003	109.979	155.585	69.2095	124.038	176.868	85.3944	354.718	55.5607	146.624	77.3023	108.671	104.994	137.473	45.4205	70.8593	51.2768	67.6367	283.495	100.307	132.724	25.8411	210.607	348.896	239.297	327.194	153.116	69.1452	110.431	133.11	134.704	139.025	124.983
AT1G06560	1	1		81.6959	76.1629	108.409	5.02292	0	8.72292	76.8937	86.6552	81.2003	1.41578	0	8.06028	74.7327	61.0203	67.2687	21.3929	11.0735	35.4395	56.9687	60.6025	104.671	4.2739	22.752	4.29457	60.748	52.4969	60.455	5.50552	8.26692	6.15322	47.6925	72.142	54.9875	22.4323	1.72274	29.6829	82.8742	99.4339	123.544	8.62623	7.27844	11.2684	54.4061	61.2938	55.4086	7.42473
AT1G06570	0	0		126.197	111.1	267.581	480.944	458.941	492.845	3442.03	2799.47	3259.08	887.696	896.184	814.088	20596.1	1695.86	442.051	4651.99	1943.4	4507.9	172.231	152.424	107.579	497.197	465.152	345.713	1657.07	2633.13	1540.36	562.939	872.75	822.48	4966.09	6172.65	4234.64	2951.72	1090.49	1274.95	347.98	752.31	259.498	226.439	411.232	335.799	1442.03	2253.62	2988.04	576.654
AT1G06580	1	0		16.6049	9.08364	18.0682	2.51146	9.8697	4.36146	42.9943	50.8473	55.3638	2.83157	13.8407	2.68676	19.6665	13.5601	23.4907	19.4481	5.53676	3.54395	23.185	21.119	29.0753	11.3971	5.056	0	39.8237	15.657	39.7512	5.50552	1.18099	20.5107	31.2169	23.6716	14.5022	13.0855	1.72274	5.65388	16.0254	30.595	18.6162	4.31312	7.27844	6.76106	14.79	33.4978	35.26	11.1371
AT1G06590	1	0		15.2765	20.9623	24.9513	10.0458	4.93485	4.36146	43.8212	68.7513	47.2438	5.66313	13.8407	8.06028	21.6332	14.4076	26.6939	38.8962	38.7573	21.2637	44.3826	19.2826	73.6574	18.5202	2.528	8.58914	42.5236	23.025	30.6416	8.25828	4.72395	4.10215	45.0911	84.5414	30.8172	41.1259	10.3364	26.8559	44.8711	59.0047	19.1803	17.2525	14.5569	18.0295	40.1443	110.471	48.3566	19.7993
AT1G06610	0	0		0	0	0	0	0	0	0	0	0	0	0	0	0	0	0	0	0	0	0	0	0	0	0	0	0	0	0	0	0	0	0	0	0	0	0	0	0	0	0	0	0	0	0	0	0	0
AT1G06620	1	1		9.96292	12.5774	60.2272	571.357	661.27	462.315	28.9385	24.3494	25.8365	478.535	342.557	333.158	15.7332	16.1026	10.6776	556.216	445.709	485.521	29.8092	9.1822	17.4452	782.124	793.793	680.689	4.72485	20.262	9.93781	461.087	380.278	479.951	125.735	1016.19	42.2981	841.211	339.379	906.034	27.4721	99.4339	16.3597	821.649	1230.06	1070.5	8.45143	23.5197	55.4086	1142.17
AT1G06630	1	0		100.958	88.0415	98.0843	35.1604	34.5439	26.1687	186.033	181.904	213.335	39.6419	58.8229	32.2411	353.997	172.891	145.215	122.523	63.6727	131.126	165.607	120.287	153.13	89.7519	58.1441	57.9767	241.642	256.038	220.288	82.5828	62.5924	71.7875	316.505	328.021	259.831	130.855	89.5823	125.799	157.965	273.17	133.134	120.767	85.5217	83.3864	215.511	380.592	241.783	351.437
AT1G06640	1	1		453.645	447.195	1308.65	101.714	113.502	17.4458	557.273	674.622	608.264	94.8575	245.672	77.9161	495.596	911.067	987.675	208.095	99.6616	343.763	137.785	87.2309	228.725	35.6158	22.752	21.4728	219.368	246.828	158.177	33.0331	62.5924	73.8386	131.805	94.1228	102.724	72.905	1.72274	84.8082	140.108	102.166	112.825	17.2525	27.2942	42.8201	188.044	163.925	142.048	24.7491
AT1G06645	1	1		137.488	171.89	184.123	2.51146	0	8.72292	190.167	269.992	233.266	0	3.46017	2.68676	80.6327	126.278	75.8107	15.5585	2.76838	3.54395	574.324	403.098	464.235	9.97243	25.28	0	496.109	359.189	289.025	11.011	24.8007	28.715	249.735	464.978	564.982	74.7743	24.1183	59.3657	640.558	1073.56	564.127	4.31312	7.27844	20.2832	729.992	1286.46	890.064	28.4614
AT1G06650	1	0		694.083	726.691	937.824	185.848	83.8924	95.9521	1801.63	1379.32	1832.91	161.399	207.61	228.375	861.393	752.583	473.016	715.69	357.121	453.625	975.093	683.155	843.183	250.735	381.728	163.194	1316.88	895.21	969.765	392.268	376.735	469.696	1273.82	1524	1441.76	699.14	530.603	483.407	1198.7	1917.11	861.986	178.994	327.53	205.086	1215.95	2347.7	2021.41	268.528
AT1G06660	1	0		0.664195	6.28868	10.3247	3.76719	0	0	4.96089	2.14848	8.85821	5.66313	0	0	1.3111	0.847504	1.06776	3.88962	2.76838	3.54395	1.32485	0	8.72258	0	0	0	10.7996	0.920998	0	0	1.18099	6.15322	0	5.07248	1.20852	7.47743	0	1.41347	3.20508	0.54634	2.82064	0	1.81961	0	1.05643	9.26534	4.53343	2.47491
AT1G06670	1	0		371.949	374.526	333.831	102.97	78.9576	30.5302	576.29	638.814	611.217	66.5418	72.6636	80.6028	275.987	403.412	357.699	106.965	35.9889	92.1426	561.738	458.192	440.975	126.792	111.232	51.5348	346.264	396.95	467.905	38.5386	67.3163	41.0215	593.989	620.534	456.819	125.247	55.1276	142.76	629.569	532.135	469.918	64.6968	116.455	69.8643	547.758	823.19	690.089	143.545
AT1G06680	1	1		72745.2	87314.1	66402.2	7412.57	1194.23	1029.3	14236.9	29331.7	13341.9	87.7786	491.344	1456.22	47352.4	45577.1	43773.8	5480.47	2178.71	10483	84130.9	88217.9	69921.2	5023.26	6393.32	2969.7	55152.5	52692.2	53130	728.105	1786.83	2389.5	8605.46	24371.6	32950.8	6647.44	556.444	7634.15	69954.1	53140.9	76688.6	431.312	1039	1769.14	32150.8	14699.1	14733.1	129.933
AT1G06690	1	1		249.073	268.317	234.886	170.779	54.2833	104.675	265.407	320.839	215.55	32.563	44.9822	45.6749	261.565	230.521	171.909	105.02	99.6616	60.2471	635.93	440.745	515.601	29.9173	30.336	38.6511	182.919	162.096	219.46	17.8929	24.8007	24.6129	42.4897	72.142	73.7195	37.3872	18.9501	19.7886	646.053	646.867	538.741	71.1664	100.079	65.3569	221.322	416.94	288.125	55.6854
AT1G06700	1	1		765.816	806.348	769.187	231.054	197.394	222.434	1298.1	1755.31	1357.52	229.357	207.61	231.061	1798.17	1600.93	1306.93	744.862	373.731	786.756	1446.74	1552.71	1368.48	306.296	310.944	259.821	2289.53	2915.88	2468.72	211.962	295.247	254.333	1975.34	2665.87	2498	938.418	292.865	942.785	1612.16	2224.15	1841.87	500.322	533.146	601.734	2387	2204.44	1770.56	608.827
AT1G06710	1	0		13.2839	11.1799	21.5097	0	0	0	9.92177	16.4717	23.6219	0	0	0	5.89995	10.17	9.60981	0	2.76838	3.54395	7.2867	19.2826	18.4143	0	2.528	0	15.5245	8.28899	15.7349	0	1.18099	4.10215	11.2728	30.9985	10.8767	0	0	2.82694	16.9411	45.3462	9.59016	0	0	0	5.81036	25.6579	14.104	1.23745
AT1G06720	1	1		95.644	121.581	176.38	13.813	34.5439	26.1687	90.1228	169.014	65.6984	4.24735	0	0	52.444	112.718	170.841	9.72405	16.6103	14.1758	111.95	152.424	144.407	24.2188	25.28	23.6201	106.647	50.6549	92.7529	5.50552	11.8099	16.4086	95.385	193.318	74.3238	28.0404	12.0592	16.9616	134.156	176.468	94.2092	8.62623	27.2942	18.0295	98.7761	177.467	109.81	33.4113
AT1G06730	1	0		179.997	180.275	143.685	40.1833	9.8697	17.4458	72.7597	111.005	98.1785	12.7421	17.3009	10.747	113.41	113.566	128.131	36.9514	49.8308	38.9834	110.625	101.922	142.469	29.9173	20.224	6.44185	139.72	59.8649	96.0655	16.5166	29.5247	8.20429	109.259	68.1967	113.601	59.8195	18.9501	36.7502	171.701	107.629	183.341	15.0959	36.3922	27.0442	172.198	117.599	132.477	39.5985
AT1G06740	1	0		21.2542	15.3723	24.9513	1.25573	0	4.36146	16.5363	22.2009	31.7419	1.41578	0	0	38.0219	33.0526	16.0164	5.83443	2.76838	10.6318	16.5607	11.0186	19.3835	2.84927	2.528	6.44185	15.5245	28.551	19.8756	0	0	0	56.3639	38.3254	22.9618	20.5629	1.72274	2.82694	77.3798	104.897	75.593	40.9746	21.8353	18.0295	162.162	105.482	124.921	34.6487
AT1G06750	0	0		0	0	0	0	0	0	1.65363	0.716159	0	0	0	0	0	0	0	1.94481	0	0	0.662427	0	0	0	0	0	0	0	0	0	1.18099	0	0	0	0	0	1.72274	0	0	6.00974	1.12825	2.15656	1.81961	0	2.11286	12.1162	7.55572	1.23745
AT1G06760	1	0		1774.06	1212.32	1747.45	953.098	681.009	588.797	2196.85	2596.79	2328.23	957.07	692.034	1029.03	11792.7	2666.25	1336.83	1005.47	913.565	1892.47	1097.64	1092.68	1620.46	360.432	771.041	1324.87	1468.08	3462.95	2285.7	761.138	493.653	385.602	3532.71	4857.75	6677.66	2101.16	1011.25	691.187	755.025	1223.8	720.39	823.805	720.566	1226.01	3271.23	4450.22	4719.3	1332.74
AT1G06770	1	1		26.5678	49.6107	44.7402	53.9963	78.9576	61.0604	116.581	131.773	122.539	113.263	145.327	107.47	88.4993	106.785	113.182	77.7924	132.882	102.774	105.326	64.2754	67.8423	148.162	171.904	257.674	63.4479	46.9709	59.6269	282.158	198.406	176.392	155.217	137.521	73.1153	183.197	311.815	162.549	79.2113	89.5998	63.7464	185.464	74.604	141.982	60.7447	115.46	89.1575	185.618
AT1G06780	1	1		57.1207	67.778	163.474	182.081	172.72	113.398	171.977	276.437	233.266	201.041	141.867	110.157	68.1772	161.873	138.808	204.205	224.239	159.478	143.747	60.6025	120.178	235.064	237.632	270.558	136.346	151.965	112.629	180.306	236.198	155.882	258.407	326.893	207.865	244.886	223.956	176.684	142.397	218.536	91.3886	161.742	269.302	166.773	245.092	688.486	384.334	322.976
AT1G06790	1	1		58.4491	71.2717	98.0843	3.76719	0	4.36146	83.5082	112.437	78.9857	2.83157	3.46017	10.747	20.3221	39.8327	60.8621	3.88962	0	7.08789	98.0392	86.3126	99.8251	15.671	17.696	2.14728	26.9991	44.2079	48.0328	6.8819	8.26692	0	43.3568	35.5074	36.2555	5.60808	1.72274	9.89429	68.2224	56.8194	47.9508	10.7828	5.45883	2.25369	57.0472	116.173	86.1352	4.94982
AT1G06800	1	1		127.525	90.8364	149.708	640.422	1051.12	1116.53	73.5865	112.437	62.7457	344.035	1038.05	720.052	137.01	66.9528	72.6075	1073.54	1015.99	861.179	117.25	148.752	55.243	552.758	563.744	575.472	68.8478	42.3659	48.0328	714.341	601.123	799.918	235.861	180.355	129.311	988.891	888.932	761.86	81.5006	95.0632	84.6191	903.598	747.86	874.431	116.207	90.5153	87.1426	425.684
AT1G06810	0	0		0	0	0	0	0	0	0	0	0	0	0	0	0	0	0	0	0	0	0.662427	0	0	0	0	0	0.674978	0	0	0	0	0	0	0	0	0	0	0	0	0.54634	0	0	0	2.25369	0	0	0	0
AT1G06820	1	0		166.049	221.501	179.821	62.7864	44.4136	43.6146	135.598	181.904	115.157	25.4841	69.2034	16.1206	97.677	101.7	109.979	71.958	38.7573	95.6866	375.596	247.001	282.999	98.2997	93.5361	53.6821	189.669	171.306	164.802	46.7969	76.7642	51.2768	112.728	216.426	109.371	87.8598	36.1775	86.2217	441.843	589.501	311.962	47.4443	89.1609	60.8496	199.665	462.554	278.05	98.9963
AT1G06830	1	1		39.8517	41.2258	70.5519	163.245	29.6091	52.3375	57.877	15.7555	50.9347	436.061	76.1238	147.772	0.65555	38.9852	45.9135	99.1853	141.187	120.494	31.1341	44.9928	97.8867	88.3273	156.736	240.496	33.0739	34.0769	96.8937	101.852	258.636	55.379	86.7137	43.3979	43.5066	259.841	24.1183	329.339	117.672	16.9365	90.2603	21.5656	116.455	317.77	51.2368	78.3991	38.786	91.5716
AT1G06840	1	1		80.3675	104.811	90.3408	154.455	256.612	209.35	128.983	138.219	125.491	1019.36	1017.29	376.146	184.21	135.601	89.6916	328.673	254.691	272.884	151.033	82.6398	207.404	103.998	187.072	360.744	110.021	95.7838	134.16	181.682	232.655	233.822	255.805	184.3	151.065	254.233	504.762	228.982	190.931	221.268	129.749	558.549	351.185	198.324	186.988	253.728	170.759	1126.08
AT1G06850	1	1		54.4639	32.1421	44.7402	53.9963	44.4136	30.5302	9.09496	27.214	17.7164	12.7421	3.46017	13.4338	5.2444	12.7126	14.9486	54.4547	19.3787	53.1592	68.23	21.119	47.4896	7.12317	10.112	4.29457	8.77471	32.2349	24.0164	8.25828	10.6289	6.15322	10.4056	14.0902	6.64684	16.8242	12.0592	5.65388	93.4052	112	68.2594	97.0451	67.3256	65.3569	26.4107	55.5921	50.3715	121.271
AT1G06860	0	0		0	0	0	0	0	0	0	0	0	0	0	0	0	0	0	0	0	0	0	0	0	0	0	0	0	0	0	0	0	0	0	0	0	0	0	0	0	0	0	0	0	0	0	0	0	0
AT1G06870	1	1		56.4565	68.4767	86.8992	252.402	320.765	327.109	195.955	176.891	177.902	353.946	200.69	153.145	75.3883	79.6654	75.8107	385.072	268.533	294.148	122.549	77.1304	105.64	255.009	240.16	231.907	79.6474	79.2059	77.8462	166.542	114.556	151.779	186.434	201.209	94.2643	291.62	275.638	233.223	112.636	130.575	85.7473	424.842	453.083	455.245	96.135	222.368	182.848	488.794
AT1G06880	0	0		0	0	0	0	0	0	0	0	0	0	0	0	0	0	0	0	0	0	0	0	0	0	0	0	0	0	0	0	0	0	0	0	0	0	0	0	0	0	0	0	0	0	0	0	0	0
AT1G06890	1	0		618.365	624.675	650.454	433.226	222.068	266.049	595.306	519.215	677.653	201.041	76.1238	102.097	806.327	437.312	445.255	515.375	321.132	382.746	556.439	425.136	544.677	497.197	409.536	261.969	396.887	417.212	354.449	150.025	152.347	96.4004	712.786	842.032	776.472	484.164	229.124	445.243	577.83	640.857	560.742	204.873	411.232	353.829	609.559	762.609	813.499	251.203
AT1G06900	1	1		233.796	244.56	242.63	92.9239	69.0879	56.699	170.324	206.254	122.539	22.6525	31.1415	26.8676	125.21	169.501	183.654	62.2339	35.9889	81.5108	331.214	339.741	265.554	49.8622	85.9521	55.8294	105.972	141.834	194.615	19.2693	29.5247	10.2554	145.679	196.136	183.09	72.905	43.0684	62.1927	591.566	419.589	383.606	21.5656	85.5217	56.3422	217.624	297.916	210.049	65.5851
AT1G06910	1	1		22.5826	38.4308	24.0909	1.25573	0	0	28.1117	45.8342	34.6947	4.24735	6.92034	2.68676	15.0777	37.2902	27.7617	3.88962	5.53676	3.54395	54.319	58.7661	52.3355	14.2463	2.528	2.14728	45.8985	54.3389	54.658	1.37638	2.36198	0	37.2869	45.0887	24.1703	14.9549	6.89095	4.24041	59.0651	67.7462	32.1552	2.15656	9.09805	9.01475	35.9186	78.3991	42.8157	13.612
AT1G06920	0	0		0	0	0	0	0	0	1.65363	1.43232	0	0	0	0	0	0	0	0	0	0	1.32485	0	0	0	0	0	0	0	0	0	0	0	0	0	0	0	0	0	0	0	0	0	0	0	0	0.712719	2.51857	0
AT1G06923	0	0		0	0	0	0	0	0	0	0	0	0	0	0	1.3111	0	0	0	0	0	0	0	0	0	0	0	0	1.842	0	2.75276	0	0	0	0	1.81278	0	0	0	0.915737	0	0	0	0	0	0	0.712719	0.503715	0
AT1G06925	0	0		0	0	0	0	0	0	0	0.716159	0	0	0	0	0	0	0	0	0	0	0	0	0	0	0	0	2.02493	0	0	0	0	0	0	0.563609	0	0	0	0	0	0	0	0	0	0	0	0.712719	0	0
AT1G06930	0	0		0	0	0	0	0	0	0	0	0	0	0	0	0	0	0	0	0	0	0	0.91822	0	0	0	0	2.69991	2.763	0	0	0	0	0	0	0	0	0	0	0.457869	0	1.12825	0	0	0	0.528214	0.712719	0	0
AT1G06950	1	1		1079.32	1140.35	878.457	306.398	113.502	61.0604	556.446	659.582	491.631	36.8104	96.8848	128.965	555.251	484.772	385.46	299.501	171.639	212.637	936.01	1173.48	962.391	435.938	189.6	141.721	307.115	288.272	313.041	66.0662	148.804	79.9918	604.394	876.412	508.786	211.238	127.483	185.165	1080.11	806.398	1010.92	159.585	232.91	160.012	496.522	595.833	478.025	155.919
AT1G06960	1	1		174.019	162.108	197.029	48.9734	24.6742	13.0844	133.944	128.909	130.659	8.4947	10.3805	16.1206	41.9552	98.3104	131.334	19.4481	22.147	7.08789	224.563	255.265	290.753	39.8897	42.976	12.8837	81.6723	66.3119	124.223	11.011	15.3528	12.3064	49.4268	62.5606	45.3194	33.6485	6.89095	22.6155	200.089	160.624	208.727	10.7828	25.4746	40.5664	107.228	95.5043	95.2021	22.2742
AT1G06970	0	0		1.32839	0	0	0	0	0	0	0.716159	0	0	0	0	0	0	0	0	0	0	0	0	0	0	5.056	0	0	0	0	0	0	4.10215	0	0	0	0	0	0	0.457869	1.09268	0	0	0	0	0	0	0	0
AT1G06980	1	1		94.9798	87.3427	18.0682	0	0	0	5.7877	6.44543	6.64366	5.66313	0	2.68676	96.3659	77.1228	83.285	11.6689	2.76838	24.8076	31.7965	78.0487	25.1986	2.84927	5.056	6.44185	139.72	173.148	117.597	0	2.36198	10.2554	26.0141	64.2515	74.928	14.9549	13.7819	26.8559	20.6041	20.2146	27.6422	0	1.81961	9.01475	148.956	43.4758	70.5201	8.66218
AT1G06990	0	0		0	0	0	0	0	0	0	0	0	0	0	0	0	0	0	0	0	0	0	0	0	0	0	0	0	0	0	0	0	2.05107	0	0	0	0	0	0	0	0	0	0	0	0	0	0.712719	0	0
AT1G07000	1	1		226.49	206.129	405.243	1760.53	3799.83	3968.93	3991.86	2955.59	3535.9	5184.6	6698.89	3546.52	506.74	294.931	194.332	4650.04	5935.4	4610.68	469.661	228.637	546.615	2525.87	3291.46	3454.98	662.828	624.437	684.881	4188.32	3303.22	3872.43	2722.81	1444.53	897.324	4490.2	6387.91	6332.35	268.311	711.335	146.109	5598.43	4751	4714.71	342.283	1066.23	1181.71	6358.04
AT1G07010	1	1		482.869	475.843	523.977	61.5307	59.2182	21.8073	448.133	720.456	476.867	43.8893	83.0441	96.7234	71.455	173.738	326.734	64.1787	77.5146	56.7032	942.634	680.401	693.93	122.518	70.7841	66.5658	1009.09	618.911	822.354	71.5718	126.366	102.554	195.973	204.027	235.057	46.734	32.732	65.0196	880.024	988.876	553.973	56.0705	74.604	56.3422	492.824	1954.99	564.16	127.458
AT1G07020	1	1		90.9946	99.9201	135.081	218.497	157.915	178.82	438.212	210.551	442.911	151.489	124.566	244.495	132.421	116.956	89.6916	173.088	143.956	209.093	156.333	103.759	163.791	257.859	293.248	242.643	124.871	132.624	111.8	267.018	209.035	192.801	231.525	182.609	111.788	213.107	118.869	265.732	89.2844	166.087	100.415	241.535	271.122	292.979	82.4015	70.5592	103.262	155.919
AT1G07025	0	0		0	0	0	0	0	0	0	0	0	0	0	0	0	0	0	0	0	0	0	0	0	0	0	0	0	0	0	0	0	0	0	0	0	0	0	0	0	0	0	0	0	0	0	2.85088	0	0
AT1G07030	1	1		186.639	280.894	252.954	732.09	636.595	553.905	235.642	212.699	272.39	359.609	228.371	228.375	140.943	262.726	261.6	622.339	548.139	513.872	278.219	265.365	296.568	720.864	520.768	465.961	153.22	95.7838	133.332	341.342	350.753	307.661	524.618	272.787	243.516	534.637	410.011	668.571	237.176	213.619	267.396	677.159	1044.46	856.401	193.855	265.131	246.316	459.096
AT1G07040	1	1		345.381	316.53	586.785	735.857	518.159	697.833	2235.71	1544.75	2339.31	615.866	1096.87	1053.21	11072.9	1440.76	392.935	3912.96	1730.24	2626.06	359.036	195.581	332.427	662.454	968.225	534.674	1495.75	2898.38	1706.82	1245.62	1687.63	1165.01	1581.66	6310.17	5058.25	3374.19	1398.86	2084.87	505.487	1994.69	298.423	420.529	591.374	531.87	1615.28	2044.08	3042.94	544.48
AT1G07050	0	0		767.145	1250.05	776.07	23.8588	0	0	0.826814	3.58079	3.69092	0	0	0	28.8442	772.076	213.551	0	0	7.08789	695.549	545.422	1103.89	34.1912	30.336	4.29457	39.8237	6.44699	28.9853	0	0	2.05107	32.0841	291.386	492.471	28.0404	8.61369	19.7886	1005.48	1334.71	978.76	6.46968	1.81961	4.50737	289.462	555.921	94.1946	0
AT1G07051	0	0		0	0	0	0	0	0	0	0	0	0	0	0	0	0	0	0	0	0	0	0.91822	0	0	0	0	0	0	0	0	0	0	0	0.563609	0	0	0	0	0.457869	1.09268	2.25651	0	0	0	0	0	0	0
AT1G07060	0	0		0	0	0	0	0	4.36146	0	0	0	4.24735	0	0	0	0	0	0	0	0	0	0	0	0	0	0	0	0	0	1.37638	0	0	0	0	0	1.86936	0	4.24041	0	2.7317	0	6.46968	3.63922	2.25369	0	0	0	8.66218
AT1G07070	1	0		177.34	169.096	124.756	36.4161	9.8697	13.0844	30.5921	68.0351	39.862	14.1578	10.3805	21.4941	38.6775	88.1404	115.318	5.83443	2.76838	10.6318	109.963	168.952	168.637	49.8622	17.696	19.3256	39.8237	37.7609	50.5172	12.3874	12.9909	6.15322	41.6226	38.889	47.7364	5.60808	5.16821	19.7886	146.976	61.1901	146.673	0	16.3765	18.0295	70.2525	54.1666	53.8975	6.18727
AT1G07080	1	0		2444.9	1741.96	3192.9	1583.47	873.468	811.231	1892.58	2249.46	1945.85	641.35	411.76	671.69	2351.46	2424.71	2073.58	1013.25	949.554	956.866	1758.08	1807.06	1325.83	1398.99	793.793	742.961	2283.45	1762.79	1687.77	558.81	757.013	527.126	2705.47	2125.37	2219.44	1194.52	565.058	836.774	1420.31	2564.52	1510.73	593.054	775.154	718.926	2778.94	3481.63	3595.01	753.61
AT1G07090	1	1		424.42	385.007	619.48	234.821	44.4136	30.5302	525.027	1009.07	575.784	19.821	27.6814	56.422	1066.58	363.579	211.416	227.543	155.029	219.725	428.59	337.905	345.027	91.1765	101.12	38.6511	598.705	897.973	609.519	77.0773	59.0494	55.379	1608.54	1800.17	1255.65	287.881	36.1775	532.878	157.965	779.081	119.595	103.515	165.585	256.92	564.133	369.901	578.768	139.832
AT1G07100	0	0		0	0	0	0	0	0	0	0	0	0	0	0	0	0	0	0	0	0	0	0	0	0	0	0	0	0	0	0	0	0	0	0	0	0	0	0	0	0	0	0	0	0	0	0	0	0
AT1G07110	1	1		1912.88	1926.43	1646.78	215.985	69.0879	117.759	859.887	1109.33	868.105	70.7892	145.327	120.904	3134.84	1371.26	879.832	740.973	329.437	683.982	2046.24	1997.13	1920.91	310.57	384.256	231.907	2776.86	2116.45	2102.68	399.15	434.604	430.725	2048.18	2650.09	2492.57	766.437	222.233	890.486	4623.56	6199.87	2991	170.368	320.252	236.637	1322.65	2743.25	1293.04	122.508
AT1G07119	0	0		0	1.39748	0	0	0	0	0	0	0	0	0	0	1.3111	0	0	1.94481	0	0	0	0	0	0	0	0	0	0	1.6563	0	0	2.05107	1.73427	1.69083	2.41703	0	0	0	2.74721	2.18536	3.94889	0	0	0	2.11286	0.712719	2.01486	1.23745
AT1G07120	0	0		0	0.698742	2.58117	0	4.93485	0	5.7877	0.716159	0	0	0	0	0	3.39002	1.06776	1.94481	0	3.54395	0	0	2.90753	0	0	0	0	0	0	0	0	0	0	1.12722	0	0	0	4.24041	0.915737	2.7317	2.25651	0	3.63922	6.76106	2.11286	1.42544	1.51114	0
AT1G07128	1	1		3.98517	3.49371	2.58117	113.016	88.8273	113.398	22.324	40.8211	15.5019	93.4417	55.3627	102.097	8.52215	0	0	44.7306	55.3676	95.6866	5.29942	2.75466	3.8767	139.614	73.3121	105.217	2.02493	2.763	5.79706	129.38	139.357	133.32	17.3427	18.5991	8.45962	54.2114	67.1868	81.9813	3.20508	11.4731	0.564127	49.6008	121.914	76.6254	22.185	53.4539	44.8306	63.1102
AT1G07130	1	1		7.30614	15.3723	14.6266	140.642	88.8273	152.651	36.3798	54.4281	44.2911	117.51	83.0441	139.712	19.6665	6.78003	3.20327	114.744	171.639	124.038	10.5988	8.26398	34.8903	250.735	144.096	137.426	35.0989	44.2079	33.9542	228.479	173.605	250.231	52.8953	60.8698	36.8598	99.076	189.501	161.136	10.0731	16.3902	8.46191	58.2271	191.059	121.699	38.5597	66.9956	41.3046	116.321
AT1G07135	1	1		304.865	179.577	151.428	15466.8	20499.4	17502.5	1365.9	751.251	479.82	17770.9	20809.5	23901.4	334.331	41.5277	61.9299	10527.3	16621.3	15795.4	155.67	55.0932	427.406	13726.3	11995.4	15286.5	222.068	407.081	534.986	24494.1	23903.2	20506.6	713.653	543.319	349.261	9589.81	10398.4	12338.2	151.097	245.307	63.1822	15283.5	16101.7	15289	902.19	2266.45	2509.51	16679.6
AT1G07140	1	1		1997.9	2006.09	2732.59	4358.63	3597.5	3074.83	2086.88	1893.52	2182.81	2033.07	2020.74	2487.94	1061.34	1585.68	1460.69	2574.93	2782.22	2743.02	1597.11	1751.96	1477.02	4538.88	3129.67	2819.39	1047.57	864.817	1096.47	1910.42	2157.67	1886.99	2327.39	1722.39	1652.04	2667.57	2882.14	2681.35	995.864	1003.63	1000.2	2861.75	4179.65	3414.34	1646.44	1257.24	2182.09	2104.91
AT1G07150	1	1		31.8813	30.0459	45.6006	48.9734	148.045	178.82	147.173	108.856	147.637	215.199	280.274	166.579	91.1215	142.381	53.3878	250.88	343.279	283.516	121.224	189.153	125.024	38.4651	146.624	103.07	101.922	104.994	166.458	52.3024	42.5156	186.648	81.5108	103.704	227.201	200.021	217.065	316.617	272.89	75.3949	107.748	312.701	156.487	187.056	127.828	238.048	75.5572	274.715
AT1G07160	1	1		1.99258	1.39748	13.7662	1263.26	3345.83	1731.5	10.7486	19.3363	11.0728	2269.5	4442.86	1295.02	3.27775	3.39002	0	560.105	1201.48	1201.4	22.5225	0.91822	23.2602	1387.59	1531.97	2467.23	2.02493	1.842	6.62521	1511.27	1221.14	2055.17	23.4127	108.213	79.1578	766.437	3014.79	2147.06	5.03656	2.18536	6.76952	3883.96	2472.85	2237.91	7.92322	47.7522	30.7266	2069.02
AT1G07170	1	0		204.572	218.007	305.438	159.478	103.632	78.5062	497.742	512.77	505.656	99.1048	83.0441	153.145	323.186	337.307	324.598	163.364	138.419	180.741	290.143	280.975	282.999	203.723	166.848	203.992	283.491	241.302	291.509	155.531	151.166	157.933	362.463	329.148	227.201	218.715	158.492	171.03	157.049	256.78	154.571	159.585	131.012	160.012	251.958	302.905	268.48	162.107
AT1G07175	0	0		0	0	0	0	0	0	0	0	0	0	0	0	0	0	0	0	0	0	0	0	0	0	0	0	0	0	0	0	1.18099	0	0	0	0	0	0	0	0.457869	0	0	0	0	0	0	0	0	0
AT1G07180	1	0		20.59	41.2258	44.7402	42.6948	24.6742	8.72292	141.385	247.791	124.015	43.8893	3.46017	48.3617	80.6327	233.064	433.509	81.682	63.6727	74.4229	100.027	68.8665	49.428	31.3419	25.28	83.7441	944.294	644.699	733.742	26.1512	86.2121	168.188	115.329	156.12	121.456	153.287	542.662	120.145	17.8569	14.7512	22.001	56.0705	89.1609	15.7758	155.295	161.074	88.1501	283.377
AT1G07190	0	0		0	0	0	0	0	0	0	0	0	0	0	0	0	0	0	0	0	0	0	0	0	0	0	0	0	0	0	0	0	0	0	0	0	0	0	0	0	0	0	0	0	0	0	0	0	0
AT1G07200	1	1		381.248	396.187	371.688	31.3932	29.6091	47.976	330.726	429.695	396.405	43.8893	55.3627	51.0485	890.893	393.242	237.042	116.689	88.5881	209.093	538.553	524.303	305.29	52.7114	96.0641	62.2713	374.613	292.877	302.275	45.4205	83.8501	108.707	350.323	263.769	396.393	160.765	196.392	100.356	822.332	599.335	757.058	28.0353	61.8668	24.7906	414.12	406.25	690.089	38.3611
AT1G07210	1	0		462.944	450.688	485.259	179.569	64.153	30.5302	194.301	206.254	178.641	36.8104	51.9026	83.2896	137.01	287.304	290.43	95.2957	107.967	138.214	233.174	302.094	307.229	380.377	123.872	154.605	307.79	117.888	183.021	34.4095	89.7551	75.8897	243.665	229.389	242.308	114.031	58.5731	121.558	251.37	274.263	355.964	60.3836	114.635	164.519	379.258	282.949	457.877	98.9963
AT1G07220	1	0		132.839	91.5352	166.055	87.901	14.8045	21.8073	409.273	244.21	394.19	31.1472	41.5221	37.6146	38.6775	67.8003	59.7944	85.5716	83.0514	81.5108	170.906	123.041	136.654	47.0129	53.088	32.2093	55.3482	85.6529	60.455	19.2693	14.1719	26.6639	266.211	133.575	109.975	69.1663	32.732	39.5772	228.019	238.204	156.827	144.489	260.204	295.233	134.695	194.572	189.9	102.709
AT1G07230	1	0		863.453	612.098	1294.02	252.402	187.524	135.205	1206.32	1467.41	1163.38	256.257	128.026	166.579	1908.96	1761.96	1507.67	375.348	279.606	450.081	833.334	857.617	739.481	243.612	369.088	219.023	1289.21	1452.41	1185.08	211.962	238.56	196.903	2143.56	1414.66	1634.52	515.943	298.034	401.426	789.823	1218.88	729.416	265.257	278.4	283.965	2041.02	1483.88	1930.23	228.929
AT1G07240	1	1		379.919	426.232	554.09	970.678	1095.54	1051.11	1000.45	1489.61	901.323	491.277	570.928	663.63	1063.3	983.104	744.227	1137.71	977.238	1056.1	486.222	330.559	411.9	991.545	942.945	1084.38	571.706	815.084	730.429	717.094	817.244	738.386	1318.91	1791.15	1014.55	1329.11	1286.88	1397.92	324.629	629.93	428.172	901.441	918.904	964.578	788.096	1105.43	814.003	680.6
AT1G07250	1	0		508.773	661.01	556.671	509.826	330.635	235.519	816.066	832.177	812.741	215.199	176.469	392.267	1313.07	874.624	821.105	599.001	431.867	524.504	812.798	724.475	615.427	354.734	290.72	221.17	1061.74	880.474	870.387	200.951	276.351	215.363	1251.28	966.59	1221.21	540.245	267.024	449.484	765.556	818.417	828.703	209.186	373.02	340.307	1936.96	1178.84	1578.14	235.116
AT1G07260	1	1		13.9481	14.6736	12.9058	954.354	602.052	244.242	27.2849	25.0656	22.1455	56.6313	487.884	870.51	8.52215	16.9501	14.9486	143.916	321.132	233.901	23.185	22.9555	36.8287	393.199	116.288	49.3876	9.44969	9.20998	5.79706	137.638	488.929	125.115	0	15.7811	17.5235	162.634	17.2274	52.2984	9.15737	4.37072	21.4368	122.924	121.914	290.726	10.0361	17.1053	8.56315	402.173
AT1G07270	0	0		3.32097	2.09623	0	0	4.93485	0	0	0	0.738184	0	0	2.68676	0	0	0	0	0	0	0	0	1.93835	0	0	0	0	0	0	2.75276	1.18099	0	0	0	0	5.60808	0	1.41347	1.37361	0	1.12825	2.15656	0	0	0.528214	0	0	2.47491
AT1G07280	1	1		1780.04	1909.66	2336.82	115.527	69.0879	47.976	1504.8	2137.02	1501.47	66.5418	155.708	134.338	3511.13	2417.93	1412.64	612.615	301.753	450.081	3200.19	2685.79	2051.75	115.395	174.432	55.8294	2130.91	2051.06	2216.13	128.003	132.271	121.013	2246.75	3382.22	2438.79	701.009	199.838	214.847	3169.82	4691.97	2213.07	129.394	374.84	274.95	4466.05	6084.48	4074.55	212.842
AT1G07290	0	0		2.65678	0.698742	1.72078	0	0	0	10.7486	11.4585	8.85821	0	0	0	1.3111	4.23752	3.20327	1.94481	0	0	13.911	0	5.81505	0	0	0	6.0748	5.52599	16.563	0	1.18099	0	0	16.3447	4.22981	1.86936	3.44547	0	5.03656	22.9463	1.12825	0	0	0	2.64107	22.0943	9.06686	3.71236
AT1G07300	1	0		25.2394	34.2383	71.4122	8.7901	34.5439	0	60.3574	65.8866	53.8875	182.636	58.8229	2.68676	13.7666	22.0351	21.3551	17.5033	16.6103	17.7197	35.7711	7.34576	46.5204	14.2463	7.58401	12.8837	15.5245	27.63	21.5319	23.3985	11.8099	16.4086	9.5385	33.8166	20.5448	5.60808	1.72274	14.1347	157.049	198.868	51.8997	49.6008	32.753	22.5369	65.4986	279.386	253.872	44.5484
AT1G07310	1	1		658.217	539.429	714.983	925.472	917.882	1038.03	1017.81	633.801	938.232	848.054	889.264	1026.34	2085.96	858.521	792.276	1022.97	824.977	1162.41	385.533	456.355	335.335	851.931	836.769	1039.29	747.201	699.038	482.812	734.987	762.918	598.913	1537.43	922.065	1031.47	1033.76	1097.38	1074.24	417.118	593.325	480.072	608.149	847.939	660.33	1155.2	773.3	1254.25	482.607
AT1G07320	1	1		4135.94	4788.48	2428.02	134.363	24.6742	87.2292	1301.41	1660.06	1155.26	8.4947	13.8407	59.1087	3992.96	3275.6	4296.65	779.869	379.268	1492	4529.02	4951.04	5777.26	357.583	364.032	126.69	4278.69	3499.79	4450.48	30.2804	70.8593	92.2983	2418.44	1924.73	3471.46	1226.3	220.51	1300.39	5812.64	2600.03	9801.14	36.6615	69.1452	250.159	3270.18	883.059	1425.51	9.89963
AT1G07330	0	0		1.99258	2.09623	0.860389	0	0	0	0	3.58079	0	0	0	0	0	0.847504	0	0	0	0	2.64971	0	0.969176	0	0	0	0.674978	0.920998	0	0	0	0	0	1.69083	0.604258	0	0	0	1.37361	1.63902	0	0	0	0	0	5.70175	3.02229	0
AT1G07340	0	0		0	0	0	0	0	0	0	0	0	0	0	0	0	0	0	0	0	0	0	0	0	0	0	0	0	0	0	0	0	0	0	0	0	0	0	0	0.457869	0	0	0	0	0	0	0	0	0
AT1G07350	1	1		15.2765	47.5144	110.99	65.2979	138.176	61.0604	314.189	351.634	351.376	118.926	259.513	69.8558	115.377	77.1228	55.5234	412.3	171.639	159.478	435.215	158.852	242.294	72.6563	101.12	57.9767	172.794	333.401	289.853	60.5607	152.347	67.6854	109.259	368.6	59.2173	188.805	62.0185	175.27	27.4721	127.844	12.4108	418.372	211.075	211.847	49.1239	187.445	128.951	533.343
AT1G07360	1	0		516.743	461.868	596.249	394.299	345.439	296.579	683.775	625.923	739.661	328.462	349.477	317.038	405.13	547.487	590.47	406.465	429.099	439.449	529.279	577.56	599.92	722.289	538.464	444.488	512.308	372.083	473.702	396.397	369.649	313.814	1164.56	789.053	704.565	717.834	554.721	662.918	576.915	476.955	482.893	362.302	494.934	484.543	600.052	463.98	590.857	299.464
AT1G07370	1	1		36.5307	43.322	30.974	42.6948	19.7394	4.36146	1.65363	5.72927	4.42911	0	0	8.06028	1.3111	1.69501	11.7453	5.83443	2.76838	10.6318	9.93641	6.42754	32.952	79.7795	17.696	30.062	2.02493	0	3.3126	13.7638	7.08593	4.10215	0	1.12722	1.20852	16.8242	6.89095	0	13.2782	6.55608	31.5911	17.2525	10.9177	9.01475	10.5643	0.712719	4.02972	12.3745
AT1G07380	1	1		37.8591	37.7321	93.7824	10.0458	4.93485	4.36146	105.832	377.416	112.204	24.0683	3.46017	5.37352	228.787	127.973	65.1332	42.7858	11.0735	53.1592	92.7398	44.9928	56.2122	19.9449	5.056	2.14728	87.0722	163.938	108.488	9.63466	20.0768	18.4597	363.33	365.219	442.317	61.6888	27.5638	45.231	1.83147	1.09268	1.12825	2.15656	0	0	0.528214	1.42544	0.503715	0
AT1G07390	0	0		66.4195	52.4056	110.99	7.53437	0	8.72292	106.659	222.725	89.3203	5.66313	0	0	147.499	61.0203	22.4229	35.0066	27.6838	49.6153	52.3318	65.1936	41.6746	8.5478	10.112	8.58914	121.496	137.229	115.941	2.75276	5.90494	10.2554	213.316	136.957	216.929	39.2565	1.72274	59.3657	0	0	0	0	0	0	0	0	0	0
AT1G07400	0	0		1.99258	1.39748	18.0682	193.382	98.697	126.482	114.927	10.0262	81.2003	42.4735	79.5839	85.9763	5.2444	3.39002	3.20327	54.4547	96.8933	109.862	3.31214	0	5.81505	210.846	505.6	407.984	7.42476	4.60499	2.48445	202.328	205.492	127.167	11.2728	15.2175	5.43833	117.77	74.0777	204.953	0.915737	0	0	0	0	2.25369	0	0	0	0
AT1G07410	1	1		1.99258	4.19245	2.58117	18.8359	19.7394	17.4458	0	3.58079	0	9.91048	0	10.747	1.96665	2.54251	2.13551	29.1721	16.6103	7.08789	18.548	9.1822	8.72258	12.8217	50.56	25.7674	2.02493	11.973	4.96891	31.6567	14.1719	30.7661	3.46855	5.63609	3.02129	42.9952	20.6728	9.89429	24.7249	15.2975	17.4879	38.8181	38.2118	72.118	15.3182	12.1162	12.0892	32.1738
AT1G07420	1	0		558.588	410.161	508.49	119.294	59.2182	74.1448	119.888	137.503	192.666	33.9788	10.3805	45.6749	350.064	303.406	238.11	151.695	96.8933	120.494	208.665	174.462	197.712	165.257	116.288	64.4185	199.793	159.333	208.694	48.1733	53.1445	18.4597	272.281	383.254	414.521	119.639	72.355	111.664	321.424	487.882	278.115	51.7574	116.455	87.8938	547.23	766.885	572.724	102.709
AT1G07430	1	1		19.9258	13.9748	193.587	72.8323	54.2833	30.5302	172.804	885.172	126.968	295.899	114.186	69.8558	87.8437	211.028	95.0304	155.585	132.882	124.038	221.913	172.625	16.476	105.423	156.736	105.217	3.37489	46.0499	31.4697	44.0442	61.4114	94.3493	85.8465	99.7588	222.971	117.77	68.9095	269.973	62.2701	50.2633	15.7956	116.454	151.028	191.563	1006.78	4044.68	1417.96	176.956
AT1G07440	0	0		1324.4	1731.48	1326.72	72.8323	14.8045	30.5302	208.357	1680.11	175.688	7.07892	0	10.747	1818.5	1264.48	1125.42	215.874	96.8933	574.119	2903.42	2055.89	2551.84	126.792	192.128	92.3333	1034.07	1673.45	1306.82	9.63466	33.0677	28.715	671.164	1264.18	1807.94	226.192	25.8411	588.004	2241.27	2651.93	2070.35	4.31312	36.3922	90.1475	1009.42	1060.53	592.368	6.18727
AT1G07450	0	0		4.64936	6.98742	0	0	0	0	2.48044	2.14848	0	0	0	0	0	2.54251	2.13551	0	0	0	0	0	0	0	0	0	7.42476	0	3.3126	2.75276	0	0	0	0.563609	0	0	0	0	3.20508	0	3.94889	0	0	0	0.528214	2.13816	0	0
AT1G07460	0	0		0	0	0	0	0	0	0	0	0	0	0	0	0	0	0	0	0	0	0	0	0	0	0	0	0	0	0	0	0	0	0	0	0	0	0	0	0	0.54634	0	0	0	0	0	0	0	0
AT1G07470	1	0		157.414	199.84	243.49	185.848	261.547	161.374	324.111	295.774	456.198	134.499	283.734	185.386	180.276	234.759	222.093	268.384	215.934	276.428	300.742	170.789	270.4	148.162	224.992	161.046	190.344	173.148	213.663	177.553	170.062	153.83	367.666	391.708	287.023	226.192	182.61	209.194	341.112	502.087	213.804	340.736	185.6	295.233	217.624	458.991	281.073	304.414
AT1G07473	0	0		0.664195	0.698742	5.16233	1.25573	0	0	4.96089	2.86464	4.42911	1.41578	0	0	0	2.54251	2.13551	0	0	0	4.63699	0.91822	3.8767	8.5478	0	0	3.37489	2.763	4.96891	0	2.36198	8.20429	16.4756	14.6538	11.4809	0	3.44547	16.9616	2.28934	8.1951	0	2.15656	1.81961	4.50737	9.50786	9.97806	5.03715	2.47491
AT1G07476	0	0		0	0	0	0	0	0	0	0	0	0	0	0	0	0	0	0	0	0	0	0	0	0	0	4.29457	0	0	0	0	0	0	0	0	0	0	0	4.24041	0	0.54634	0	0	0	2.25369	0	0	0	0
AT1G07480	1	0		211.214	261.329	304.578	143.153	246.742	183.181	563.887	365.957	601.62	133.084	304.495	169.266	450.363	323.746	353.428	355.9	257.459	318.955	266.296	193.744	240.356	163.833	159.264	137.426	365.163	354.584	321.323	250.501	292.885	213.312	357.26	431.725	304.546	308.444	156.769	257.252	204.209	379.706	147.801	131.55	109.177	153.251	132.582	388.432	230.198	137.357
AT1G07485	0	0		5.31356	11.1799	10.3247	0	0	0	0	0.716159	1.47637	0	0	0	0	3.39002	2.13551	0	0	0	5.96185	2.75466	5.81505	0	0	0	0.674978	0.920998	4.96891	0	0	0	0	0	0	0	0	0	6.86803	7.64876	6.76952	0	0	0	7.92322	2.85088	1.51114	0
AT1G07490	0	0		0	0	0	0	0	0	0	0	0	0	0	0	0	0	0	0	0	0	0	0	0	0	0	0	0	0	0	0	0	0	0	0	0	0	0	0	0	0.54634	0	0	0	0	0	0	0	0
AT1G07500	1	1		2.65678	0	0	0	4.93485	0	4.96089	10.0262	5.90548	179.805	44.9822	5.37352	0	0.847504	0	27.2273	35.9889	46.0713	0	0	4.84588	7.12317	32.864	15.031	5.39982	0	4.14075	12.3874	14.1719	18.4597	0	0	2.41703	74.7743	53.4049	80.5678	3.66295	0.54634	0	19.409	20.0157	4.50737	0.528214	11.4035	14.104	33.4113
AT1G07510	1	0		224.498	185.865	274.464	377.974	532.964	401.254	544.871	424.682	504.18	536.582	349.477	376.146	218.954	266.964	313.921	616.505	578.591	559.944	310.678	173.543	269.431	368.98	374.144	352.155	296.99	260.643	313.869	355.106	401.536	315.865	304.365	446.379	329.321	628.104	449.634	783.062	332.871	354.028	289.397	612.463	574.997	662.584	572.584	674.232	666.414	756.085
AT1G07520	1	0		70.4046	52.4056	135.941	91.6682	93.7621	69.7833	182.726	271.424	166.83	94.8575	58.8229	104.784	87.1882	88.1404	60.8621	206.15	138.419	99.2305	178.855	112.941	217.095	190.901	101.12	161.046	105.972	142.755	176.396	99.0993	162.976	92.2983	401.484	271.096	166.775	383.218	201.56	298.242	138.276	245.853	130.877	86.2623	225.632	166.773	210.229	418.366	533.434	196.755
AT1G07530	1	0		256.379	238.271	349.318	542.475	439.202	423.061	1092.22	1034.13	1227.6	631.439	294.115	408.388	657.517	626.305	412.154	727.359	689.326	595.383	490.859	348.923	431.283	611.168	482.848	627.007	537.957	611.543	510.969	591.843	545.616	506.615	1274.69	1139.62	847.17	792.608	1209.36	668.571	453.748	863.764	341.861	554.235	853.398	588.212	952.899	1896.54	1396.8	1001.1
AT1G07540	0	0		0	0	0	0	0	0	0	0	0	0	0	0	0	0	0	0	0	0	0	0	1.93835	0	0	0	0	0	0	0	0	0	0	0	4.83407	0	0	0	0	0	0	0	0	0	0	0	0	0
AT1G07550	0	0		0	0	0	0	0	0	0	0	0	0	0	0	0	0	0	0	0	0	0	0	0	0	0	0	0	0	0	0	0	0	0	0	0	0	0	0	0	0	0	0	0	0	0	0	0.503715	0
AT1G07560	0	0		0	0	0	0	0	0	0	0	0	1.41578	0	0	0	0	0	1.94481	0	0	0	0	0	0	0	0	0	0	0	0	1.18099	0	0	1.12722	0	0	0	0	0	0.54634	1.12825	0	1.81961	0	0	0	0	0
AT1G07570	1	1		76.3824	71.9704	52.4837	41.4391	24.6742	30.5302	451.441	449.032	493.107	26.8999	17.3009	10.747	485.763	340.697	162.299	89.4613	27.6838	113.406	203.365	142.324	137.623	17.0956	22.752	15.031	296.99	233.934	323.807	22.0221	42.5156	14.3575	84.1123	143.72	250.163	31.7791	8.61369	46.6445	167.58	137.678	136.519	56.0705	34.5726	49.5811	293.687	410.526	285.102	105.184
AT1G07580	0	0		0	0	0	0	0	0	0	0	0	0	0	0	0	0	0	0	0	0	0	0	0	0	0	0	0	0	0	0	0	0	0	0	0	0	0	0	0	0	0	0	0	0	0	0	0	0
AT1G07590	1	1		2889.91	2858.55	19787.2	8351.85	6874.24	6520.38	3908.35	8777.96	4726.59	30384.1	3688.54	6456.29	4318.77	6635.95	2476.13	6256.45	7900.95	6187.73	2544.38	3249.58	2499.5	10456.8	14103.7	13126.4	2220	3358.88	2770.17	9945.72	10969	14010.9	20193.9	10040.7	16796	12479.8	4918.41	9655.41	5220.62	11021.3	1804.08	5113.2	15488.5	7854.1	10812	30708.9	27758.7	10833.9
AT1G07600	0	0		0	0	0	0	0	0	0	0	0	0	0	0	0	0	0	0	0	0	0	0	0	0	0	0	0	0	0	0	0	0	0	0	0	0	0	0	0	0	0	0	0	0	0	0	0	0
AT1G07610	0	0		25.9036	13.9748	276.185	133.107	167.785	34.8917	0	12.1747	2.95274	778.681	6.92034	29.5544	7.8666	14.4076	5.33878	11.6689	24.9154	3.54395	40.4081	49.5839	2.90753	47.0129	78.3681	216.876	6.74978	1.842	8.28151	55.0552	96.841	59.4811	23.4127	13.5266	51.9662	57.9501	13.7819	14.1347	34.798	75.9413	11.2825	25.8787	87.3413	40.5664	2.64107	15.6798	24.1783	33.4113
AT1G07615	1	0		43.1726	62.188	80.8765	15.0687	14.8045	13.0844	86.8155	136.07	69.3893	7.07892	0	5.37352	55.7218	96.6154	73.6752	17.5033	11.0735	21.2637	83.4658	87.2309	98.8559	37.0405	15.168	2.14728	52.6483	46.9709	52.1735	5.50552	20.0768	12.3064	71.1052	112.158	78.5536	18.6936	5.16821	19.7886	38.461	71.5706	51.8997	10.7828	5.45883	2.25369	41.2007	76.2609	41.3046	16.0869
AT1G07620	0	0		5.31356	6.98742	40.4383	1131.41	1653.17	1299.71	532.468	635.949	606.049	2664.5	2083.02	1157.99	14.4221	42.3752	7.4743	1347.75	1367.58	864.723	49.0196	11.9369	14.5376	857.629	1266.53	1123.03	47.9234	48.8129	57.1424	1748	1242.4	1497.28	643.415	337.038	293.065	880.468	1271.38	908.861	12.3625	219.082	4.51302	2288.11	1544.85	1401.79	115.151	575.877	784.284	3480.96
AT1G07630	1	1		122.212	119.485	228.863	758.46	863.599	785.062	746.613	915.251	927.16	1387.47	802.76	693.184	270.087	371.207	211.416	1196.06	977.238	616.647	370.959	122.123	249.078	686.673	831.713	886.829	234.892	250.512	221.944	842.344	576.322	820.429	975.529	1176.25	836.294	953.373	1221.42	1150.56	248.165	396.097	147.237	1451.36	1259.17	1061.49	375.56	818.914	846.744	1973.74
AT1G07640	1	0		616.373	456.977	1281.12	106.737	143.111	157.012	593.653	461.206	648.126	470.04	93.4246	34.9279	132.421	681.393	460.203	291.721	296.217	202.005	202.04	211.19	563.091	78.3548	336.224	216.876	158.62	404.318	330.432	145.896	140.538	30.7661	1012.82	783.417	1082.23	486.033	37.9002	308.136	868.577	376.975	418.582	230.752	695.091	342.56	930.714	1343.47	1122.78	217.792
AT1G07645	1	1		0	0	0	0	0	0	0	0	0	0	0	0	0	0	0	0	0	0	0	0	0	0	0	0	0	0	0	0	0	0	0	0	0	0	0	0	5.95229	0	0.564127	0	0	0	0	0.712719	0	0
AT1G07650	0	0		228.483	316.53	432.775	38.9276	14.8045	21.8073	981.428	1550.48	1104.32	11.3263	6.92034	37.6146	485.763	799.196	579.792	346.176	116.272	248.076	718.734	291.994	675.515	56.9853	93.5361	36.5038	911.895	941.26	995.437	125.251	141.719	133.32	1435.98	2369.98	954.124	274.796	101.641	508.849	610.339	2759.02	407.864	112.141	149.208	160.012	920.15	2962.06	1418.96	90.3342
AT1G07660	1	1		302.209	237.572	269.302	3123	28474.1	17930	459.709	432.56	472.438	7087.41	12003.3	8979.15	274.676	310.186	274.414	7752.01	14539.5	14824.3	339.163	344.332	517.54	3635.66	13997.5	8952.03	255.142	327.875	426.498	5343.11	3430.77	6672.14	274.015	331.402	348.657	11197.5	5409.39	5136.55	227.103	309.775	220.574	9107.15	5824.57	8660.92	281.538	319.298	294.673	6414.96
AT1G07670	1	1		183.982	170.493	322.646	494.757	685.944	497.206	528.334	691.81	657.722	252.009	429.061	373.46	334.986	267.811	159.096	554.271	559.212	354.395	280.207	152.424	254.893	313.419	346.336	362.891	238.942	425.501	366.871	162.413	222.026	110.758	568.842	535.992	416.938	385.088	253.242	337.819	406.13	380.253	222.83	250.161	353.005	450.737	401.443	520.997	660.37	367.524
AT1G07680	0	0		0	0	0	0	0	0	0	0	0	0	0	0	0	0	0	0	0	0	0	0	0	0	0	0	0	0	0	0	0	0	0	0	0	0	0	0	0	0	0	0	0	0	0	0.712719	0	0
AT1G07690	0	0		0	0	0	0	0	0	0	0	0	0	0	0	0	0	0	0	0	0	0	0	0	0	0	0	0	0	0	0	0	0	0	0	0	0	0	0	0	0	0	0	1.81961	2.25369	0	1.42544	0	0
AT1G07700	1	1		684.12	782.591	877.596	357.883	162.85	95.9521	1060.8	1139.41	1225.39	188.299	148.787	163.892	202.565	679.698	655.603	227.543	193.787	170.109	884.34	723.557	728.82	209.421	217.408	212.581	976.018	888.763	1084.05	227.103	337.763	264.588	587.052	594.608	514.224	231.8	110.255	213.434	778.835	978.495	647.618	79.7927	260.204	200.578	866.272	1532.35	1013.47	86.6218
AT1G07702	1	0		0	0	0	0	0	0	0	0	0	0	0	0	0	0	0	0	0	0	0	0	0	0	0	0	0	0	0	0	0	0	0	0	0	0	0	0	0	0	0	0	0	0	0	0	0	0
AT1G07705	0	0		134.167	129.966	179.821	38.9276	29.6091	43.6146	117.408	137.503	175.688	24.0683	20.761	26.8676	104.888	100.853	96.0981	85.5716	74.7462	60.2471	125.199	81.7215	118.239	68.3824	88.4801	27.9147	148.495	68.1539	119.254	56.4316	64.9543	71.7875	207.246	214.172	158.92	84.1211	68.9095	63.6062	192.763	267.16	124.672	34.5049	110.996	47.3274	235.055	385.581	323.889	91.5716
AT1G07710	1	0		3.32097	1.39748	0.860389	1.25573	0	4.36146	14.8827	8.59391	8.85821	1.41578	10.3805	0	1.3111	8.47504	0	1.94481	2.76838	0	4.63699	0.91822	12.5993	0	0	0	12.1496	34.0769	21.5319	0	4.72395	2.05107	14.7413	8.45414	7.2511	5.60808	0	5.65388	8.6995	3.82438	1.69238	0	3.63922	0	12.6771	9.97806	8.05943	0
AT1G07720	1	1		617.701	510.082	1249.28	67.8094	19.7394	13.0844	242.257	370.254	260.579	29.7315	10.3805	24.1808	367.108	1334.82	451.661	103.075	74.7462	92.1426	1932.96	1359.88	352.78	44.1636	108.704	12.8837	432.661	198.936	297.306	23.3985	30.7057	41.0215	1247.81	274.478	1381.94	72.905	24.1183	107.424	1121.78	1001.44	629.002	32.3484	81.8825	99.1622	1391.32	707.017	719.808	103.946
AT1G07725	0	0		0	0	0	5.02292	4.93485	0	0	0	0.738184	0	10.3805	0	0	0	0	5.83443	5.53676	3.54395	0	0	0	1.42463	5.056	2.14728	2.02493	0	0	4.12914	9.4479	4.10215	2.60141	0.563609	0	1.86936	3.44547	0	0	0	0	2.15656	1.81961	2.25369	1.58464	0.712719	0.503715	0
AT1G07728	1	0		1.99258	6.28868	2.58117	0	0	0	9.09496	19.3363	11.811	14.1578	0	0	11.1444	6.78003	1.06776	0	0	0	5.29942	8.26398	6.78423	1.42463	2.528	0	5.39982	5.52599	11.5941	0	1.18099	2.05107	4.33568	3.38166	4.83407	1.86936	1.72274	2.82694	2.74721	6.55608	0.564127	2.15656	0	2.25369	2.64107	10.6908	5.54086	2.47491
AT1G07730	1	0		0	0	0	0	0	0	0	0	0	0	0	0	0	0	0	0	0	0	0	0	0	0	0	0	0	0	0	0	0	0	0	0	0	0	0	0	0	0	0	0	0	0	0	0	0	0
AT1G07740	0	0		21.2542	20.2635	28.3928	7.53437	14.8045	8.72292	12.4022	19.3363	16.2401	8.4947	3.46017	2.68676	7.8666	20.3401	6.40654	1.94481	2.76838	3.54395	75.5167	65.1936	85.2875	32.7666	35.392	15.031	43.1986	29.4719	49.6891	11.011	34.2487	12.3064	84.1123	51.8521	56.8003	26.171	12.0592	7.06735	42.1239	32.2341	38.9248	12.9394	16.3765	4.50737	34.8622	21.3816	38.786	2.47491
AT1G07745	1	0		19.2616	30.7446	17.2078	11.3016	19.7394	39.2531	50.4357	79.4936	55.3638	38.2262	89.9645	21.4941	55.0662	61.8678	25.6262	42.7858	22.147	31.8955	48.3572	25.7101	61.0581	38.4651	12.64	8.58914	51.9733	33.1559	52.1735	35.7859	18.8958	20.5107	24.2798	41.1435	19.3363	16.8242	6.89095	5.65388	39.8346	66.1072	31.5911	62.5402	1.81961	20.2832	29.0518	109.759	40.2972	60.6353
AT1G07747	0	0		0	0	0	0	0	0	0	0	0	0	0	0	0	0	0	0	0	0	0	0	0	0	0	0	0	0	0	0	0	0	0	0	0	0	0	0	0	0	0	0	0	0	0	0	0	2.47491
AT1G07750	1	0		411.136	324.915	503.327	182.081	78.9576	61.0604	529.161	438.289	612.693	137.331	48.4424	99.4101	240.587	424.599	364.105	151.695	130.114	219.725	285.506	252.51	232.602	195.175	113.76	156.752	356.388	361.031	256.727	55.0552	214.94	116.911	574.912	351.692	456.215	222.454	72.355	155.482	303.109	322.341	231.856	77.6361	163.765	171.28	953.955	811.074	1146.45	242.541
AT1G07760	0	0		0	0	0	0	0	0	0	0	0	0	0	0	0	0	0	0	0	0	0	0	0	0	0	0	0	0	0	0	0	0	0	0	0	0	0	0	0	0	0	0	0	0	0	0	0	0
AT1G07770	1	0		3018.1	3192.55	2828.1	1405.16	508.289	697.833	3995.99	3825.72	3361.69	260.504	501.725	1233.22	1325.52	2617.94	3580.19	1015.19	899.723	2243.32	2558.29	3711.44	5500.07	1679.64	1188.16	983.457	2779.56	1900.02	3331.65	506.508	631.829	545.585	1977.07	1274.88	1736.03	1480.53	1106	1323.01	1342.47	1049.52	2541.39	368.771	536.785	822.596	2020.42	1401.92	1627.5	353.912
AT1G07780	1	1		112.913	163.506	110.13	23.8588	9.8697	4.36146	14.0558	29.3625	31.0037	2.83157	0	8.06028	31.4664	49.1552	154.825	9.72405	19.3787	38.9834	91.415	141.406	177.359	52.7114	83.4241	130.984	64.7979	41.4449	86.9559	44.0442	46.0585	28.715	37.2869	81.1597	41.6938	84.1211	65.464	46.6445	4.12082	6.00974	0.564127	99.2017	47.3099	67.6106	1.05643	0.712719	0	61.8727
AT1G07790	1	1		205.236	175.384	150.568	158.222	192.459	130.844	155.441	231.319	118.11	134.499	207.61	104.784	285.82	171.196	162.299	130.302	143.956	141.758	121.887	112.023	174.452	11.3971	10.112	2.14728	95.1719	160.254	125.051	20.6457	17.7148	6.15322	148.28	184.3	189.737	52.342	6.89095	11.3078	116.299	157.892	168.674	79.7927	83.7021	132.968	278.897	282.237	333.459	169.531
AT1G07795	1	1		0	0.698742	0	111.76	246.742	161.374	0	0	0	181.22	51.9026	185.386	0	0	0	44.7306	63.6727	42.5274	0	0	0	14.2463	12.64	8.58914	0	0	0	4.12914	9.4479	10.2554	0	0	0	1.86936	5.16821	4.24041	0	0	0	21.5656	18.1961	4.50737	0	0	0	21.0367
AT1G07800	0	0		0	0	0	0	0	0	0	0	0	0	0	0	0	0	0	0	0	0	0	0	0	0	0	0	0	0	0	0	0	0	0	0	0	0	0	0	0	0	0	0	0	0	0	0	0	0
AT1G07810	1	0		237.117	211.02	235.746	511.082	587.247	440.507	742.479	848.648	827.505	699.397	339.097	249.869	744.05	372.054	266.939	958.791	625.654	435.906	372.947	273.629	265.554	478.677	455.04	407.984	281.466	453.131	369.355	264.265	258.636	155.882	929.57	940.1	631.45	749.613	542.662	568.215	339.281	532.135	270.781	487.382	554.981	507.08	607.975	1240.84	1311.17	701.637
AT1G07820	1	0		611.723	559.692	457.727	125.573	98.697	82.8677	454.748	595.128	523.373	84.947	152.248	177.326	620.151	666.138	460.203	114.744	102.43	219.725	213.302	172.625	422.561	98.2997	121.344	57.9767	200.468	437.474	253.414	75.7009	63.7734	71.7875	223.721	473.432	314.819	151.418	31.0093	53.7119	347.98	385.17	446.224	135.863	107.357	135.221	512.368	631.469	491.122	274.715
AT1G07830	1	1		140.809	123.677	236.607	104.225	19.7394	21.8073	227.374	279.302	193.404	9.91048	6.92034	10.747	91.1215	178.823	222.093	35.0066	22.147	92.1426	167.594	204.763	322.736	105.423	48.032	38.6511	120.821	137.229	198.756	1.37638	38.9726	22.5618	120.532	174.719	164.358	35.5178	12.0592	70.6735	117.214	107.083	111.697	10.7828	43.6707	47.3274	116.735	116.173	86.1352	28.4614
AT1G07840	1	1		128.854	165.602	242.63	28.8818	24.6742	4.36146	169.497	209.835	164.615	7.07892	10.3805	26.8676	111.444	174.586	137.741	35.0066	27.6838	31.8955	268.283	259.856	183.174	69.807	40.448	34.3566	113.396	74.6009	115.941	9.63466	31.8867	10.2554	228.057	212.481	206.656	52.342	44.7912	56.5388	182.69	213.619	135.955	19.409	38.2118	15.7758	161.634	265.844	171.263	34.6487
AT1G07850	0	0		0	0	0	0	0	0	0	0.716159	0.738184	0	0	0	0	0	0	0	0	0	0	0	0.969176	0	0	0	0	0	0	1.37638	0	0	0	0	0	0	0	0	0	0.54634	0	0	1.81961	0	0	2.85088	0.503715	0
AT1G07860	1	0		0	0	0	0	0	0	0	0	0	0	0	0	0	0	0	0	0	0	0	0	0	0	0	0	0	0	0	0	0	0	0	0	0	0	0	0	0	0	0	0	0	0	0	0	0	0
AT1G07870	0	0		34.5381	28.6484	127.338	13.813	24.6742	26.1687	328.245	261.398	309.299	53.7998	41.5221	42.9882	59.6551	86.4454	33.1005	83.6268	69.2095	63.7911	84.7907	54.175	35.8595	28.4927	30.336	38.6511	60.748	79.2059	59.6269	9.63466	12.9909	28.715	125.735	86.2322	120.852	67.2969	55.1276	98.9429	87.4529	138.77	45.1302	90.5755	89.1609	67.6106	98.2479	331.414	271.502	127.458
AT1G07880	0	0		8.63453	7.68616	6.88311	0	0	0	1.65363	5.01311	5.90548	0	0	0	1.3111	8.47504	13.8808	3.88962	0	0	4.63699	6.42754	22.291	0	0	0	2.02493	0	3.3126	0	0	0	0	1.12722	1.20852	0	0	2.82694	19.2305	6.55608	10.7184	4.31312	1.81961	6.76106	4.75393	4.98903	3.02229	1.23745
AT1G07885	0	0		0	0.698742	0	0	0	0	0	0	0	0	0	0	0	0.847504	0	0	0	0	0.662427	0	0	0	0	0	0	0	0	0	0	0	0	0	0.604258	0	0	0	1.37361	1.09268	0	0	0	0	0	0	0	0
AT1G07890	1	1		5822.99	5288.08	6705.01	34207.3	32525.6	33849.3	15268.8	6141.06	14991	22135.8	27975.5	23823.5	1373.38	4176.5	3510.78	28314.5	25975.7	25718.4	8024.64	5395.46	6878.24	20444.9	24718.8	23171.4	1193.36	1620.96	1641.4	9414.44	9986.43	10261.5	5977.17	8915.74	6938.09	13218.2	21766.8	19784.3	4785.19	4893.02	3754.83	33605.6	20723.5	21831.5	4387.88	5059.59	6214.33	30953.7
AT1G07900	1	1		73.0614	88.7402	220.259	21.3474	34.5439	4.36146	169.497	90.236	310.037	212.368	13.8407	13.4338	12.4555	116.108	17.0841	9.72405	13.8419	10.6318	884.34	335.15	207.404	8.5478	37.92	4.29457	20.9243	32.2349	42.2357	13.7638	37.7916	4.10215	61.5667	42.8343	645.952	20.5629	36.1775	38.1637	203.752	143.141	75.593	6.46968	9.09805	11.2684	13.7336	29.2215	64.4755	13.612
AT1G07901	1	0		9.29872	13.9748	8.60389	7.53437	9.8697	0	6.61451	20.0525	11.811	1.41578	10.3805	0	11.7999	18.6451	13.8808	5.83443	2.76838	17.7197	15.8983	3.67288	11.6301	8.5478	2.528	0	20.2493	16.578	14.9067	1.37638	7.08593	6.15322	17.3427	16.9083	28.4001	3.73872	0	5.65388	8.24164	12.5658	11.8467	2.15656	5.45883	4.50737	14.79	34.9232	26.1932	3.71236
AT1G07910	1	1		49.8146	58.6943	114.432	15.0687	24.6742	0	131.463	166.865	116.633	19.821	20.761	8.06028	58.344	104.243	82.2173	36.9514	8.30514	17.7197	129.836	97.3313	111.455	18.5202	15.168	17.1783	85.7222	119.73	101.034	4.12914	8.26692	12.3064	110.993	179.228	88.826	26.171	8.61369	26.8559	144.229	238.204	62.054	36.6615	32.753	24.7906	73.95	439.747	153.633	102.709
AT1G07920	1	0		5488.24	5394.99	7336.53	5958.43	2867.15	2725.91	9419.89	7845.52	9123.22	1911.31	1055.35	2076.87	4247.97	6450.35	6249.58	1972.04	2187.02	2735.93	5195.42	7870.98	7939.49	6118.8	3602.4	3547.31	4424.48	3945.56	5141.16	951.078	1556.54	1128.09	7535.42	4376.43	5779.13	2426.43	2558.26	2547.07	2918	3489.47	3907.71	1488.03	2805.84	2409.19	4675.75	3813.05	4953.53	1566.62
AT1G07930	1	1		4137.93	4140.05	4698.58	10280.7	45247.6	41778.4	4966.67	4851.98	4622.51	5895.32	21034.4	7084.99	2773.63	4660.42	5030.2	21387.1	36224.2	32154.2	3761.26	5073.16	4181.02	9895.5	25338.2	20053.5	2074.88	2080.54	2616.13	4141.53	3851.2	10103.6	5649.4	3951.46	3864.23	25612.1	18402.3	7215.77	4032.91	3284.05	4062.84	20090.5	17446.4	15482.8	5495.01	2056.19	4049.87	12120.9
AT1G07940	1	0		3172.86	3069.57	3452.74	4025.87	2220.68	2285.4	4603.7	3857.95	4508.09	1197.75	820.061	1509.96	2340.31	3213.73	3416.82	1491.67	1832.67	1927.91	3135.93	4161.37	4223.67	3773.85	2811.14	2252.5	1732.67	1810.68	2387.56	656.533	1009.74	683.007	4012.24	2711.52	2930.65	1895.53	1986.32	1710.3	1957.39	2007.8	2133.53	1380.2	2314.55	2183.82	3198.34	1897.97	3058.05	1451.53
AT1G07950	1	0		193.945	163.506	279.626	105.481	29.6091	82.8677	314.189	327.285	314.467	92.0259	51.9026	96.7234	121.277	215.266	211.416	114.744	74.7462	102.774	158.983	209.354	233.571	128.217	136.512	60.124	197.769	176.832	178.052	46.7969	100.384	77.9408	225.456	195.572	240.495	127.116	46.5139	101.77	107.141	127.297	120.723	12.9394	16.3765	31.5516	169.029	204.55	197.96	53.2105
AT1G07960	1	0		225.162	256.438	233.165	317.699	227.003	218.073	362.145	330.149	359.496	186.883	79.5839	142.398	163.232	291.541	255.194	248.936	204.86	269.34	259.009	238.737	231.633	337.638	237.632	223.318	302.39	221.961	240.164	189.94	174.786	133.32	274.015	284.623	269.499	216.846	170.551	241.703	145.144	222.36	160.776	135.863	289.318	211.847	269.918	379.166	321.37	197.993
AT1G07970	1	1		100.293	94.3301	88.62	10.0458	4.93485	0	97.5641	149.677	135.088	8.4947	0	13.4338	91.777	96.6154	100.369	13.6137	11.0735	31.8955	109.301	112.941	134.715	25.6434	25.28	10.7364	91.797	95.7838	106.003	1.37638	5.90494	2.05107	117.931	93.5591	72.511	16.8242	0	11.3078	138.276	165.541	169.802	19.409	10.9177	0	135.223	123.3	109.81	13.612
AT1G07980	1	0		104.279	135.556	131.639	65.2979	29.6091	13.0844	173.631	194.079	189.713	21.2368	24.2212	45.6749	113.41	137.296	95.0304	105.02	69.2095	56.7032	124.536	87.2309	97.8867	81.2041	98.5921	27.9147	136.346	104.073	117.597	41.2914	40.1536	32.8172	155.217	178.101	155.899	85.9905	31.0093	83.3947	128.661	167.18	108.877	56.0705	76.4237	49.5811	165.331	262.993	218.108	71.7723
AT1G07985	1	0		5.31356	0	0.860389	6.27864	0	0	2.48044	0.716159	0.738184	4.24735	3.46017	10.747	7.8666	8.47504	22.4229	7.77924	8.30514	7.08789	5.96185	0	0.969176	4.2739	2.528	0	0	0	2.48445	0	3.54296	0	0	2.81805	0	3.73872	1.72274	7.06735	51.2813	20.7609	110.569	8.62623	1.81961	4.50737	10.5643	7.83991	9.06686	3.71236
AT1G07990	1	0		415.122	389.898	577.321	806.178	991.905	902.822	1021.12	1018.38	1110.23	790.007	816.601	779.161	721.105	536.47	449.526	1114.38	1035.37	839.915	577.637	392.08	430.314	749.357	624.417	796.643	705.352	670.487	674.115	854.732	842.044	754.795	966.857	984.062	693.689	747.743	952.674	661.504	602.097	1145.13	405.043	1039.46	895.249	824.849	855.179	1846.65	1192.8	1337.69
AT1G08000	1	0		120.883	133.46	129.919	66.5536	59.2182	65.4219	77.7205	98.8299	70.8657	25.4841	24.2212	37.6146	67.5217	96.6154	92.8948	64.1787	63.6727	81.5108	124.536	145.997	174.452	71.2317	60.6721	38.6511	99.8967	57.1019	77.018	22.0221	36.6106	20.5107	83.2451	71.5784	97.8899	76.6437	51.6821	96.116	151.097	124.566	183.341	43.1312	85.5217	76.6254	129.413	86.9517	104.773	29.6989
AT1G08005	0	0		1.99258	1.39748	0.860389	0	0	0	0	0	0	0	0	0	0	0	0	0	0	0	3.31214	0.91822	0.969176	0	0	0	0	0	0	0	0	0	0	0	0.604258	0	0	0	0.915737	0	6.76952	0	0	0	0	0	0	0
AT1G08010	1	0		324.791	274.606	249.513	75.3437	74.0227	74.1448	158.748	149.677	152.066	63.7103	27.6814	24.1808	186.176	186.451	174.044	99.1853	105.198	95.6866	273.582	246.083	283.968	109.697	116.288	77.3023	263.241	238.539	308.9	77.0773	102.746	106.656	169.959	211.353	187.32	164.504	87.8596	165.376	307.688	243.668	322.681	90.5755	94.6198	99.1622	390.879	178.18	257.902	54.448
AT1G08030	1	0		106.271	64.983	150.568	38.9276	44.4136	47.976	114.1	272.14	141.731	42.4735	31.1415	53.7352	85.2215	138.143	158.028	103.075	69.2095	92.1426	135.135	97.3313	168.637	41.3144	80.8961	45.093	79.6474	144.597	187.162	26.1512	46.0585	18.4597	221.12	266.024	196.988	100.945	62.0185	96.116	99.3575	213.619	59.7975	17.2525	34.5726	20.2832	86.6272	413.377	168.241	86.6218
AT1G08032	0	0		0	0	0	0	0	0	0	0	0	0	0	0	0	0	0	0	0	0	0	0	0	0	0	0	0	0	0	0	0	0	0	0	0	0	0	0	0	0	0	0	0	0	0	0	0	0
AT1G08035	0	0		0	3.49371	0.860389	0	0	0	2.48044	0	0.738184	0	0	0	0	0.847504	1.06776	0	0	0	0	0	2.90753	0	0	0	0	0	4.14075	0	0	0	0	0.563609	4.83407	0	0	0	3.20508	9.28778	3.94889	0	0	0	16.3746	45.614	29.2154	0
AT1G08040	1	0		227.819	200.539	248.652	95.4354	39.4788	43.6146	136.424	165.433	150.59	140.163	62.2831	69.8558	131.11	193.231	231.703	93.3509	52.5992	109.862	282.856	263.529	243.263	62.6839	83.4241	64.4185	149.845	207.225	158.177	61.9371	56.6874	43.0725	180.364	173.592	167.984	112.162	75.8004	91.8756	226.187	274.263	177.136	79.7927	69.1452	40.5664	191.214	290.077	190.404	90.3342
AT1G08050	1	1		162.728	171.89	349.318	277.516	138.176	191.904	1982.7	500.595	1883.85	304.393	186.849	142.398	138.321	200.011	92.8948	532.878	520.455	333.131	251.06	146.915	254.893	492.923	520.768	339.271	111.371	126.177	199.584	200.951	132.271	166.137	3091.34	640.26	662.871	543.983	615.017	1224.07	107.141	95.0632	16.9238	342.893	547.703	448.484	54.9343	53.4539	193.426	139.832
AT1G08060	1	0		128.854	83.1503	130.779	37.6719	49.3485	39.2531	214.145	242.062	224.408	53.7998	79.5839	53.7352	155.365	122.888	111.047	140.026	96.8933	74.4229	181.505	116.614	128.9	69.807	63.2001	32.2093	164.695	158.412	151.552	63.3135	70.8593	61.5322	228.924	340.42	148.043	127.116	51.6821	77.7409	292.12	354.028	159.084	103.515	85.5217	65.3569	209.701	502.467	369.727	181.906
AT1G08065	0	0		0	0	0	0	0	0	0	0	0	0	0	0	0	0	0	0	0	0	0	0	0	0	0	0	0	0	0	0	0	0	0	0	0	0	0	0	0	0	0	0	0	0	0	0	0	0
AT1G08070	1	0		19.2616	18.866	19.7889	2.51146	0	0	7.44133	12.1747	2.21455	2.83157	0	0	17.6999	16.1026	9.60981	3.88962	0	3.54395	9.93641	17.4462	18.4143	0	0	8.58914	10.1247	2.763	0	0	0	0	10.4056	13.5266	6.04258	1.86936	1.72274	1.41347	24.267	34.9658	33.8476	2.15656	0	4.50737	7.395	29.2215	17.63	3.71236
AT1G08080	0	0		1.99258	0	0.860389	0	0	0	0	0	0	0	0	0	0	0.847504	1.06776	0	0	0	2.64971	0	0	0	0	0	0	2.763	0	0	0	0	0	0.563609	0	0	1.72274	0	0	0.54634	0	0	0	0	1.58464	7.12719	2.01486	0
AT1G08090	0	0		3.32097	3.49371	8.60389	0	0	0	0	20.7686	2.21455	0	0	5.37352	16.3888	27.9676	67.2687	0	0	3.54395	1.98728	32.1377	5.81505	0	0	0	2.02493	0	0.828151	0	0	0	261.008	20.2899	79.7621	14.9549	0	14.1347	27.4721	1.63902	12.9749	0	0	0	19.0157	13.5417	11.5854	2.47491
AT1G08100	0	0		0	0	0	0	0	0	0	0	0	0	0	0	0	0	0	0	0	0	0	0	0	0	0	0	0	0	0	0	0	0	2.60141	0	0	0	0	0	0	0	0	0	0	0	0	0	0	0
AT1G08105	0	0		0	0	0	0	0	0	0	0	0	0	0	0	0	0	0	0	0	0	0	0	0	0	0	0	0	0	0	0	0	0	0	0	0	0	0	0	0.915737	1.63902	0	0	0	0	0	4.98903	0	0
AT1G08110	1	1		1902.92	1711.92	2056.33	278.772	69.0879	104.675	1944.67	2273.8	1767.95	126.005	62.2831	128.965	2398	3195.09	3178.71	558.16	346.047	935.602	1756.76	2062.32	2015.89	340.487	318.528	193.256	2415.07	2705.89	2569.75	105.981	219.664	225.618	4032.19	2416.76	2791.07	884.207	275.638	958.333	1309.05	1664.7	1663.05	71.1664	223.812	198.324	2800.06	2111.79	1950.89	75.4847
AT1G08115	1	0		34.5381	37.7321	109.269	55.2521	29.6091	170.097	210.838	156.839	107.775	31.1472	44.9822	298.23	84.566	83.0554	231.703	29.1721	16.6103	77.9668	70.2173	95.4948	245.201	35.6158	30.336	57.9767	82.3473	52.4969	43.0639	11.011	40.1536	92.2983	58.0982	50.1612	109.371	130.855	5.16821	28.2694	22.8934	53.5413	42.3095	28.0353	27.2942	153.251	117.792	114.748	110.817	12.3745
AT1G08120	0	0		0	1.39748	0.860389	0	0	0	0	1.43232	2.21455	0	0	0	0	0	3.20327	0	0	0	5.29942	5.50932	0	0	0	0	4.04987	0	0	0	0	0	0	1.12722	1.20852	0	0	0	2.74721	2.18536	4.51302	0	1.81961	0	1.05643	0	0	0
AT1G08125	1	1		142.138	136.255	171.217	36.4161	19.7394	8.72292	264.581	226.306	238.434	11.3263	10.3805	8.06028	155.365	184.756	132.402	50.5651	11.0735	60.2471	204.69	137.733	166.698	44.1636	48.032	27.9147	130.271	158.412	203.725	12.3874	30.7057	12.3064	160.42	250.806	206.052	54.2114	17.2274	36.7502	169.869	293.385	152.314	6.46968	45.4903	24.7906	180.121	299.342	209.042	42.0734
AT1G08130	1	1		136.824	124.376	81.7369	81.6224	98.697	87.2292	42.9943	61.5897	37.6474	46.7209	89.9645	110.157	5.2444	67.8003	123.86	73.9028	71.9778	63.7911	164.944	175.38	220.003	153.86	98.5921	143.868	70.1977	37.7609	67.9084	83.9592	80.3072	57.43	60.6996	139.211	38.0683	72.905	46.5139	39.5772	153.386	50.8096	117.903	81.9492	41.8511	42.8201	50.1804	22.807	22.1634	107.659
AT1G08135	0	0		0	0	0	2.51146	0	0	0	0	0	0	0	0	0	0	0	0	0	0	0	0	0	0	0	0	0	0	0	1.37638	0	0	0	0	0	0	0	0	0	0	0	0	0	0	0	0	0	0
AT1G08140	0	0		0	0	0	0	0	0	0	0	0	0	0	0	0	0	0	0	0	0	0	0	0	0	0	0	0	0	0	0	0	0	0	0	0	0	0	0	0	0	0	0	0	0	0	0	0	0
AT1G08150	0	0		0	0	0	0	0	0	0	0	0	0	0	0	0	0	0	0	0	0	0	0	0	0	0	0	0	0	0	0	0	0	0	0	0	0	0	0	0	0	0	0	0	0	0	0.712719	0	0
AT1G08160	1	0		122.212	30.0459	117.013	21.3474	0	21.8073	19.0167	8.59391	28.051	2.83157	0	0	7.21105	29.6626	60.8621	33.0618	80.283	38.9834	0.662427	4.5911	68.8115	9.97243	68.2561	42.9457	7.42476	9.20998	9.93781	12.3874	16.5338	8.20429	14.7413	5.63609	37.464	44.8646	1.72274	36.7502	105.31	22.9463	53.0279	19.409	41.8511	99.1622	38.5597	23.5197	30.2229	16.0869
AT1G08165	1	0		29.8888	23.0585	28.3928	7.53437	0	0	35.553	22.9171	33.2183	0	0	0	10.4888	17.7976	29.8972	1.94481	0	0	6.62427	11.9369	62.9964	15.671	0	6.44185	17.5494	45.1289	52.1735	0	10.6289	0	0	7.32692	16.315	3.73872	0	5.65388	20.6041	19.6682	19.1803	0	3.63922	11.2684	16.3746	44.1886	17.63	1.23745
AT1G08170	0	0		0	0	0	0	0	0	4.13407	6.44543	2.21455	0	0	0	0.65555	0	1.06776	0	0	0	1.98728	0	0	0	0	0	10.7996	0	4.14075	0	0	0	0	0	0	0	0	0	1.83147	0	0	0	0	0	0	0	0	0
AT1G08180	1	1		35.2023	45.4182	99.8051	10.0458	4.93485	0	77.7205	102.411	82.6767	14.1578	0	8.06028	62.2773	53.3927	45.9135	5.83443	5.53676	28.3516	38.4208	66.1118	59.1197	1.42463	0	6.44185	67.4978	87.4948	52.1735	0	16.5338	0	39.8883	61.997	75.5323	20.5629	5.16821	5.65388	40.7503	83.0437	42.8737	0	3.63922	2.25369	134.695	161.074	153.129	18.5618
AT1G08190	1	0		861.46	770.013	983.424	784.831	730.358	519.014	686.256	728.334	744.828	528.087	442.902	351.966	453.641	783.941	668.416	647.622	537.065	474.889	979.73	898.937	524.324	653.907	601.665	491.728	680.378	530.495	546.58	375.752	381.459	348.682	877.542	785.671	685.229	538.375	380.725	490.474	897.88	1136.39	665.106	601.68	857.037	658.077	1035.83	1235.85	1180.71	810.533
AT1G08200	1	0		2665.41	2588.84	2288.63	1280.84	824.12	710.918	544.871	629.504	727.112	455.882	155.708	252.555	652.273	1259.39	2091.74	1390.54	980.006	1771.97	2409.25	2245.05	1879.23	1762.27	1486.47	1123.03	1952.04	1255.32	1462.51	551.928	857.397	744.539	643.415	1896.55	1132.38	1704.85	428.962	1963.31	3104.81	2208.31	3024.29	588.74	1119.06	1016.41	2392.28	1508.83	1814.38	589.028
AT1G08210	1	0		136.16	134.857	173.798	85.3896	69.0879	69.7833	289.385	247.075	211.121	50.9682	124.566	110.157	321.22	197.468	186.857	272.273	146.724	258.708	140.435	133.142	162.822	92.6012	131.456	57.9767	157.27	173.148	179.709	55.0552	109.832	69.7365	282.687	242.916	213.303	228.062	99.9188	148.414	123.167	205.424	134.262	30.1918	36.3922	45.0737	152.126	237.335	172.27	40.836
AT1G08220	1	0		35.2023	30.0459	66.2499	31.3932	24.6742	34.8917	66.972	52.9958	59.0548	8.4947	6.92034	29.5544	22.2887	36.4427	33.1005	17.5033	24.9154	10.6318	23.185	46.8292	57.1814	41.3144	22.752	25.7674	17.5494	33.1559	38.9231	4.12914	14.1719	6.15322	57.231	65.3787	42.9023	42.9952	3.44547	18.3751	30.2193	27.317	31.027	40.9746	25.4746	29.2979	26.9389	38.4868	33.2452	38.3611
AT1G08230	1	0		140.809	113.196	203.912	278.772	172.72	152.651	320.804	630.936	338.827	186.883	200.69	158.519	299.586	557.657	287.227	348.121	254.691	223.269	172.894	103.759	155.068	300.598	197.184	128.837	232.192	268.932	170.599	85.3355	178.329	84.094	794.297	533.738	525.705	231.8	80.9687	394.358	134.613	116.917	124.108	62.5402	131.012	96.9085	101.945	432.62	281.073	337.825
AT1G08240	0	0		0	0	0	0	0	0	0	0	0	0	0	0	0	0	0	0	0	0	0	0	0	0	0	0	0	0	0	0	0	0	0	0	0	0	0	0	0	0	0	0	0	0	0	0	0	0
AT1G08250	1	1		254.386	242.463	290.811	974.446	671.139	1068.56	109.139	204.105	149.851	318.551	332.176	306.291	100.299	191.536	149.486	727.359	730.852	396.922	247.085	301.176	229.695	631.112	583.969	573.325	169.419	79.2059	145.755	344.095	407.441	336.376	456.981	318.439	423.585	547.722	291.143	831.12	180.858	127.297	150.058	420.529	476.738	547.646	190.157	116.886	136.507	263.578
AT1G08260	1	0		22.5826	25.8534	39.5779	3.76719	4.93485	4.36146	2.48044	22.2009	14.7637	0	3.46017	0	1.96665	9.32254	21.3551	1.94481	13.8419	14.1758	17.2231	6.42754	40.7054	18.5202	10.112	0	8.77471	2.763	18.2193	4.12914	3.54296	0	6.06996	13.5266	5.43833	13.0855	3.44547	4.24041	55.4021	50.2633	45.1302	17.2525	23.6549	15.7758	14.2618	54.8793	27.7043	19.7993
AT1G08270	1	0		7.30614	16.0711	40.4383	8.7901	0	0	9.92177	27.214	10.3346	11.3263	10.3805	10.747	5.2444	14.4076	6.40654	3.88962	5.53676	10.6318	12.5861	14.6915	20.3527	5.69853	5.056	4.29457	4.72485	15.657	16.563	5.50552	5.90494	0	19.077	13.5266	15.1065	1.86936	1.72274	8.48082	19.6884	45.3462	12.4108	10.7828	7.27844	11.2684	55.4625	90.5153	62.4606	22.2742
AT1G08280	1	1		128.19	127.87	73.133	64.0422	49.3485	61.0604	14.0558	26.4979	17.7164	5.66313	20.761	26.8676	22.2887	40.6802	69.4042	116.689	47.0624	127.582	58.2936	67.9482	110.486	74.0809	111.232	25.7674	30.374	18.42	23.1882	8.25828	21.2578	24.6129	18.2099	18.0355	40.4853	74.7743	36.1775	48.058	39.3767	13.1122	66.0029	241.535	101.898	157.758	66.555	14.9671	30.2229	111.371
AT1G08290	1	1		5.31356	0	8.60389	60.275	29.6091	21.8073	7.44133	6.44543	4.42911	155.736	69.2034	18.8073	0	1.69501	1.06776	105.02	149.492	99.2305	3.31214	0	4.84588	59.8346	144.096	109.512	2.02493	0.920998	0	46.7969	43.6966	69.7365	18.2099	10.7086	5.43833	87.8598	29.2865	142.76	4.12082	7.10242	0.564127	122.924	149.208	187.056	13.2054	39.9123	38.2823	324.213
AT1G08300	1	0		5.31356	13.9748	18.0682	13.813	14.8045	8.72292	12.4022	12.1747	11.811	12.7421	20.761	8.06028	17.6999	12.7126	21.3551	21.3929	22.147	24.8076	37.7584	10.1004	37.7979	29.9173	2.528	2.14728	14.1745	10.131	37.2668	9.63466	8.26692	10.2554	13.007	30.9985	5.43833	16.8242	12.0592	8.48082	34.3402	56.8194	12.9749	62.5402	9.09805	18.0295	5.28214	37.0614	14.6077	81.672
AT1G08310	0	0		1.99258	0.698742	5.16233	5.02292	0	0	9.92177	83.0744	24.3601	530.919	1564	365.399	9.83325	1.69501	0	9.72405	0	7.08789	8.61155	6.42754	6.78423	0	5.056	12.8837	51.2983	86.5738	53.8298	379.881	170.062	375.346	13.8742	21.4172	12.6894	5.60808	0	12.7212	4.12082	92.3315	1.69238	15.0959	16.3765	20.2832	13.2054	69.1337	49.8677	35.8862
AT1G08315	1	1		31.2171	39.8283	89.4804	798.644	991.905	1125.26	217.452	232.035	175.688	886.281	1173	1227.85	333.02	127.126	58.7266	772.09	982.774	1024.2	91.415	59.6843	48.4588	773.576	879.745	1108	87.7471	100.389	114.285	1244.25	1334.52	1251.15	373.736	346.056	159.524	925.332	1524.62	903.207	61.8123	193.951	53.5921	897.128	802.448	926.265	119.905	142.544	230.198	847.656
AT1G08320	1	1		0	1.39748	0.860389	82.8781	182.589	109.036	0.826814	2.86464	2.21455	140.163	553.627	333.158	3.27775	0	0	44.7306	49.8308	81.5108	1.32485	1.83644	0.969176	42.739	68.2561	191.108	0	0	0.828151	244.996	139.357	194.852	15.6085	38.3254	7.2511	20.5629	156.769	39.5772	1.37361	7.10242	1.69238	133.707	60.0472	54.0885	1.05643	3.56359	5.54086	70.5349
AT1G08340	0	0		6.64195	0.698742	18.9285	0	0	0	7.44133	9.31007	7.38184	0	0	0	11.7999	3.39002	2.13551	1.94481	0	7.08789	0.662427	1.83644	11.6301	0	2.528	0	0	0	0.828151	0	1.18099	0	0	2.81805	3.62555	5.60808	0	1.41347	7.78377	4.37072	5.64127	4.31312	0	9.01475	4.75393	3.56359	0	0
AT1G08350	1	0		103.614	102.715	105.828	33.9047	19.7394	26.1687	20.6704	52.9958	53.1493	16.9894	6.92034	10.747	32.7775	40.6802	60.8621	35.0066	24.9154	38.9834	66.9052	88.1491	85.2875	44.1636	37.92	25.7674	38.4737	15.657	50.5172	26.1512	33.0677	14.3575	34.6855	72.7056	51.9662	29.9097	27.5638	21.2021	75.5483	103.258	90.8245	34.5049	16.3765	18.0295	67.6114	58.4429	46.8455	50.7356
AT1G08360	1	0		3295.73	2876.72	2728.29	1514.41	646.465	614.966	2733.45	2563.85	2660.42	328.462	245.672	370.773	1400.91	2187.41	3155.22	639.842	703.168	1126.98	2519.87	3640.74	4304.11	1971.69	1147.71	1073.64	1532.2	1072.04	1796.26	213.339	322.41	291.252	2064.65	1675.05	1766.85	837.473	501.317	698.254	1890.54	1519.37	2829.66	379.554	833.382	773.015	2512.72	1738.32	2012.84	618.727
AT1G08370	1	0		321.47	280.195	467.191	430.715	355.309	510.291	733.384	589.399	809.788	399.251	287.194	437.942	668.006	416.124	343.818	641.787	412.488	492.609	431.24	325.05	343.088	512.868	371.616	362.891	451.56	460.499	395.856	395.021	393.269	406.112	808.171	697.185	589.756	566.416	525.435	520.157	391.02	636.486	357.092	418.372	474.918	511.587	619.596	839.583	822.566	407.122
AT1G08380	1	1		60177.4	64563.7	43406.6	9714.32	1500.19	1465.45	17382.1	22474.5	15562.4	32.563	321.796	1577.13	15209.4	33949.3	35588.3	3844.89	1863.12	4047.19	44283.9	47674.9	43184.5	4114.34	4962.47	2246.06	40843.6	45972.6	48156.2	774.902	2011.22	2274.64	6152.33	17026.6	16272.1	4639.75	339.379	5276.48	27771.1	20512.3	28617	310.544	817.005	1557.3	16732.8	6544.18	8095.7	96.5214
AT1G08390	1	0		21.2542	41.2258	24.0909	2.51146	4.93485	0	32.2458	42.2534	27.3128	0	0	0	35.3997	34.7477	48.0491	3.88962	2.76838	3.54395	51.0069	51.4203	60.0889	0	0	4.29457	50.6233	57.1019	42.2357	1.37638	3.54296	6.15322	16.4756	22.5444	18.1278	9.34679	1.72274	5.65388	50.3656	40.9755	43.4378	4.31312	1.81961	6.76106	21.6568	32.7851	28.208	3.71236
AT1G08400	1	1		20.59	40.527	57.646	7.53437	39.4788	13.0844	142.212	139.651	149.851	2.83157	3.46017	8.06028	79.9771	91.5304	62.9977	50.5651	19.3787	21.2637	50.3445	52.3385	38.767	15.671	15.168	17.1783	43.1986	63.5489	86.1277	11.011	30.7057	2.05107	151.749	120.612	119.039	50.4727	34.4547	45.231	58.6072	71.5706	34.9759	30.1918	18.1961	22.5369	101.945	154.66	144.062	48.2607
AT1G08410	1	0		112.913	134.857	139.383	72.8323	64.153	34.8917	276.156	314.394	279.034	25.4841	6.92034	42.9882	184.865	272.896	234.907	79.7372	69.2095	60.2471	156.995	144.16	133.746	75.5056	80.8961	36.5038	145.12	122.493	181.365	13.7638	31.8867	34.8682	381.54	339.293	218.742	61.6888	72.355	39.5772	130.95	166.087	133.134	23.7221	38.2118	29.2979	210.229	195.285	225.16	61.8727
AT1G08420	1	0		510.101	557.596	659.918	641.677	705.683	588.797	1029.38	776.316	1121.3	668.25	854.662	488.99	643.095	466.127	408.951	949.067	813.903	637.911	530.604	483.902	400.27	729.412	654.753	738.666	550.107	485.366	562.315	740.492	663.715	465.594	952.116	1097.35	794.6	828.126	768.341	843.842	771.967	1044.6	587.82	763.422	873.413	734.702	897.436	1776.81	1418.96	1011
AT1G08430	0	0		1.32839	0	0	0	0	0	0	0	0	0	0	0	0	0	1.06776	0	0	0	0	0	0	0	0	0	0	0	0	0	0	0	0	0	0	0	0	0	0	0	0.564127	0	0	0	0	0	0	1.23745
AT1G08440	0	0		0	0	0	0	0	0	0	0	0	0	0	0	0	0	0	0	0	0	0	0	0	0	0	0	0	0	0	0	0	0	0	0	0	0	0	0	0	0	0	0	0	0	0	0	0	0
AT1G08450	1	1		1274.59	1138.25	2654.3	772.273	49.3485	130.844	9761.37	5004.52	7784.89	352.53	44.9822	115.531	597.862	1256.85	933.219	774.034	431.867	439.449	2346.32	943.011	1908.31	743.658	1051.65	255.527	1441.75	1033.36	1024.42	169.295	257.455	190.75	4198.68	3841	1151.11	667.361	148.155	1146.32	1269.67	4717.1	689.363	340.736	1563.05	414.678	1104.5	1988.49	4529.4	322.976
AT1G08460	1	1		965.739	782.591	967.077	222.264	113.502	109.036	1378.3	2133.44	1369.33	148.657	173.009	169.266	2575.66	1628.9	1381.68	445.361	251.922	485.521	965.157	884.245	680.361	173.805	224.992	130.984	1038.79	1177.04	867.902	217.468	206.673	188.699	1896.43	1647.99	1901	508.466	125.76	405.666	913.906	1570.73	758.187	109.984	203.796	130.714	1696.62	1395.5	1487.97	141.07
AT1G08465	1	0		146.123	157.217	129.919	51.4849	9.8697	21.8073	161.229	105.992	136.564	53.7998	38.0619	16.1206	55.0662	120.346	128.131	25.2825	35.9889	28.3516	104.664	89.9855	98.8559	79.7795	40.448	40.7984	267.291	148.281	119.254	39.915	74.4022	63.5833	208.113	91.3047	84.5962	42.9952	24.1183	38.1637	197.799	255.687	258.934	66.8533	114.635	67.6106	471.167	317.16	455.358	80.4345
AT1G08470	1	1		198.594	185.865	174.659	23.8588	9.8697	8.72292	89.2959	101.695	74.5566	19.821	3.46017	0	73.4216	118.651	176.18	23.3377	8.30514	46.0713	193.429	119.369	207.404	18.5202	12.64	27.9147	119.471	152.886	109.316	2.75276	12.9909	2.05107	85.8465	65.9423	142.605	61.6888	5.16821	45.231	181.316	70.4779	181.649	2.15656	9.09805	4.50737	183.29	70.5592	62.9643	9.89963
AT1G08480	1	0		717.33	686.164	884.479	730.834	414.527	532.098	959.931	722.604	1119.09	680.992	266.433	663.63	389.397	567.828	531.743	546.492	537.065	584.751	684.287	610.616	801.508	789.247	945.473	502.465	400.937	526.811	420.701	469.346	552.702	445.083	455.247	648.151	553.501	549.591	315.261	504.609	639.185	686.203	511.663	394.65	736.942	655.823	717.315	1032.73	1106.16	483.845
AT1G08490	1	0		418.443	447.195	426.753	393.043	301.026	348.917	387.776	375.983	421.503	400.667	422.141	408.388	207.154	227.979	231.703	560.105	401.415	411.098	474.298	389.325	497.187	423.116	366.56	283.442	207.893	258.801	231.882	364.741	325.953	354.836	406.687	452.015	258.623	424.344	380.725	359.021	538.454	565.462	460.328	364.458	349.365	385.381	258.297	503.179	520.841	513.544
AT1G08500	1	0		13.9481	18.866	20.6493	0	0	0	14.8827	7.16159	10.3346	0	10.3805	0	3.27775	52.5452	24.5584	3.88962	8.30514	17.7197	51.0069	23.8737	32.952	7.12317	5.056	0	16.1995	27.63	14.9067	1.37638	4.72395	0	14.7413	4.50887	28.4001	13.0855	3.44547	22.6155	63.6437	25.678	33.2835	2.15656	9.09805	36.059	31.6929	26.3706	20.6523	3.71236
AT1G08510	1	1		733.271	642.144	944.707	2644.56	3543.22	3083.55	1212.94	1178.8	1275.58	4612.62	4432.48	3165	724.383	816.994	773.056	2296.82	2948.32	2576.45	1536.83	841.089	793.755	2688.28	2694.85	3454.98	1374.26	1339.13	1374.73	4687.95	4439.33	4290.84	1352.73	1070.86	945.664	2652.62	2783.94	1889.81	1351.63	1558.71	837.165	3950.81	2929.57	2754.01	1765.82	1930.04	1714.14	3454.97
AT1G08520	1	1		1000.94	1244.46	1066.88	194.638	123.371	135.205	1071.55	1081.4	1015.74	52.384	103.805	137.025	985.948	618.678	565.911	324.783	260.228	308.323	1874.67	1304.79	1704.78	129.642	219.936	83.7441	840.348	909.946	799.994	166.542	170.062	207.158	874.941	1315.46	829.042	446.777	106.81	441.003	2866.72	3142	1866.13	30.1918	87.3413	128.46	1002.02	1153.18	876.967	53.2105
AT1G08530	1	0		203.244	197.045	217.678	87.901	34.5439	13.0844	47.9552	86.6552	81.9385	9.91048	10.3805	8.06028	35.3997	54.2402	79.014	15.5585	16.6103	24.8076	170.244	146.915	148.284	62.6839	35.392	30.062	64.7979	49.7339	35.6105	13.7638	18.8958	10.2554	18.2099	50.1612	70.6982	22.4323	8.61369	26.8559	139.65	105.444	118.467	15.0959	32.753	29.2979	97.1915	98.3552	102.758	16.0869
AT1G08540	1	1		1865.72	2422.54	1498.8	163.245	44.4136	34.8917	440.692	719.74	546.256	19.821	89.9645	64.4823	1016.76	770.381	674.822	229.488	107.967	216.181	1861.42	2103.64	1873.42	189.476	184.544	77.3023	844.397	612.464	700.616	112.863	164.157	77.9408	675.499	867.395	1178.3	263.58	62.0185	244.53	2222.95	1642.84	2492.88	30.1918	87.3413	117.192	995.684	915.844	837.174	39.5985
AT1G08550	1	1		1834.51	2539.23	1968.57	154.455	83.8924	78.5062	597.787	1049.17	808.312	14.1578	31.1415	59.1087	1038.39	1057.68	845.663	217.819	105.198	209.093	2734.5	2262.49	2290.16	139.614	116.288	66.5658	1453.9	1230.45	1637.25	49.5497	36.6106	30.7661	619.136	1192.6	884.03	315.922	72.355	142.76	3214.24	3214.12	2968.44	53.914	69.1452	119.445	792.322	2329.16	836.67	44.5484
AT1G08560	1	0		8.63453	18.1673	30.974	0	0	0	2.48044	5.01311	5.16729	0	6.92034	0	3.9333	29.6626	30.9649	1.94481	2.76838	3.54395	8.61155	20.2008	26.1677	0	0	2.14728	10.1247	3.68399	3.3126	0	0	0	1.73427	6.76331	5.43833	1.86936	0	4.24041	11.9046	1.63902	17.4879	0	0	0	8.45143	4.98903	5.03715	0
AT1G08570	1	1		2252.95	2396.68	2950.27	376.719	261.547	401.254	2911.21	3406.77	2846.44	627.192	460.203	564.22	3079.78	5073.16	3499.04	818.765	675.484	1197.85	4649.58	4289.92	3300.04	300.598	449.984	442.341	2371.2	1649.51	2341.18	335.837	295.247	447.134	2601.41	3055.89	3229.76	1093.57	950.951	411.32	4433.54	4894.11	2909.77	437.781	376.659	380.873	4759.21	6304	4261.43	670.7
AT1G08580	1	0		149.444	198.443	305.438	170.779	98.697	82.8677	238.122	315.826	262.055	49.5524	20.761	96.7234	91.777	239.844	309.649	75.8476	119.04	95.6866	196.078	220.373	398.331	232.215	123.872	88.0387	154.57	87.4948	181.365	19.2693	60.2304	65.6343	193.371	263.769	213.907	72.905	58.5731	86.2217	156.133	154.068	181.649	34.5049	123.734	85.6401	173.783	207.401	222.642	122.508
AT1G08590	1	0		3.32097	9.08364	12.9058	0	0	0	17.3631	12.1747	14.0255	0	17.3009	0	10.4888	5.93253	3.20327	3.88962	0	3.54395	5.96185	5.50932	9.69176	0	0	0	10.7996	20.262	16.563	0	0	0	0.867137	10.7086	10.8767	1.86936	0	2.82694	16.0254	13.1122	24.2575	0	0	2.25369	16.3746	15.6798	9.57058	2.47491
AT1G08592	0	0		0	0	0	0	0	0	0	0	0	0	0	0	0	0	0	0	0	0	0	0	0	0	0	0	0	0	0	0	0	0	0	0	0	0	0	0	0	0.54634	0	0	0	0	0	0	0	0
AT1G08600	1	0		114.906	127.171	164.334	32.649	19.7394	30.5302	294.346	309.381	338.827	42.4735	55.3627	37.6146	114.066	135.601	131.334	106.965	55.3676	46.0713	193.429	127.633	136.654	64.1085	30.336	25.7674	164.02	170.385	196.272	19.2693	27.1627	30.7661	246.267	312.803	210.886	82.2518	39.623	83.3947	213.825	362.77	124.672	45.2877	45.4903	27.0442	232.414	517.434	368.719	82.9094
AT1G08610	1	1		55.1281	103.414	94.6427	1.25573	0	0	52.9161	85.9391	39.862	0	3.46017	2.68676	70.1439	128.821	133.47	1.94481	5.53676	7.08789	84.1283	104.677	136.654	5.69853	0	0	107.321	53.4179	120.91	0	2.36198	0	45.9582	96.9408	79.7621	13.0855	0	2.82694	59.9808	59.5511	94.2092	0	3.63922	0	60.2164	44.1886	38.2823	3.71236
AT1G08620	1	0		199.258	186.564	192.727	321.467	251.677	296.579	533.295	524.944	733.017	470.04	321.796	292.857	333.675	269.506	192.196	610.67	470.624	389.834	344.462	186.399	262.647	260.708	273.024	319.945	352.339	397.871	400.825	344.095	256.274	295.354	608.73	634.624	450.777	504.727	366.943	459.378	443.675	507.004	326.065	565.018	598.652	642.301	603.749	1096.16	1053.27	742.473
AT1G08630	0	0		19.2616	10.4811	17.2078	2113.39	2284.83	2616.87	499.396	196.228	367.616	5135.05	3954.98	3868.94	2440.61	11.0175	2.13551	4169.67	2809.9	3455.35	8.61155	0.91822	7.75341	1879.09	1385.35	1241.13	70.8727	147.36	64.5958	5533.05	5888.41	6024	112.728	441.87	233.848	1914.22	830.359	1656.59	8.6995	18.0292	2.25651	1485.87	1024.44	1365.73	57.0472	145.395	108.299	4009.35
AT1G08640	1	0		580.506	602.315	809.626	316.444	177.655	165.735	432.424	550.726	478.344	195.378	89.9645	123.591	235.343	236.454	268.007	198.371	160.566	191.373	741.256	739.167	723.974	599.771	278.08	171.783	384.737	270.774	317.182	229.855	311.781	155.882	438.771	657.168	342.01	220.584	103.364	223.328	277.468	285.736	283.756	40.9746	123.734	69.8643	348.093	328.563	305.755	87.8593
AT1G08650	1	1		121.548	150.229	527.418	485.967	375.048	244.242	1151.75	1056.33	1187	2089.7	792.379	542.726	96.3659	406.802	160.164	83.6268	210.397	159.478	186.804	216.7	176.39	648.208	305.888	657.069	207.218	152.886	178.052	718.47	518.454	309.712	588.786	334.784	633.263	211.238	287.697	176.684	54.0285	143.687	59.7975	60.3836	351.185	114.938	572.056	610.087	433.195	101.471
AT1G08660	1	1		196.602	192.154	304.578	40.1833	14.8045	30.5302	124.849	174.743	125.491	11.3263	38.0619	10.747	79.9771	172.043	166.57	35.0066	11.0735	60.2471	309.354	258.02	328.551	52.7114	30.336	23.6201	184.269	151.965	166.458	17.8929	12.9909	8.20429	50.2939	144.284	77.9493	28.0404	3.44547	24.029	268.311	287.921	234.113	25.8787	18.1961	15.7758	145.259	223.081	109.81	49.4982
AT1G08670	0	0		0	0	0	0	0	0	0	0	0	0	0	0	0	0	0	0	0	0	0	0	0	0	0	0	0	0	0	0	0	0	0	0	0	0	0	0	0	0	0	0	0	0	0	0	0	0
AT1G08680	1	0		320.806	262.727	233.165	102.97	39.4788	104.675	365.452	311.529	360.234	93.4417	58.8229	67.169	489.696	294.084	270.142	252.825	132.882	173.653	240.461	187.317	216.126	88.3273	83.4241	100.922	330.739	314.06	345.339	105.981	114.556	86.1451	502.072	415.944	318.444	175.72	129.205	187.992	335.618	504.818	181.649	90.5755	78.2433	112.684	475.393	699.177	453.847	159.632
AT1G08695	0	0		0	0	0	0	0	0	0	0	0	0	0	0	0	0	0	0	0	0	0	0	0	0	0	0	0	0	0	0	0	0	0	0	0	0	0	0	0	0	0	0	0	0	0	0	1.00743	0
AT1G08700	1	1		700.061	533.839	625.502	169.523	49.3485	104.675	1057.5	800.666	1044.53	83.5312	31.1415	94.0366	330.397	463.585	624.638	147.806	119.04	116.95	488.871	505.939	678.423	132.491	171.904	92.3333	471.135	365.636	428.982	68.819	81.4882	51.2768	637.345	297.022	347.449	130.855	74.0777	124.385	437.722	430.516	732.237	25.8787	123.734	105.923	623.821	314.309	504.218	64.3476
AT1G08710	1	0		114.906	72.6691	109.269	92.9239	74.0227	26.1687	190.994	234.184	196.357	103.352	69.2034	59.1087	104.888	127.973	117.453	110.854	71.9778	85.0547	107.976	97.3313	80.4416	94.0258	78.3681	115.953	119.471	123.414	135.817	88.0883	80.3072	71.7875	182.099	237.28	160.128	112.162	80.9687	94.7025	65.4752	144.234	54.1562	90.5755	78.2433	56.3422	96.6632	240.186	143.559	103.946
AT1G08720	1	0		194.609	197.744	167.776	71.5765	49.3485	17.4458	510.144	367.39	464.318	56.6313	55.3627	45.6749	374.319	288.151	197.535	231.432	116.272	131.126	229.862	162.525	177.359	75.5056	80.8961	60.124	213.968	223.803	216.976	38.5386	61.4114	53.3279	445.708	557.973	354.7	153.287	101.641	121.558	339.739	685.657	217.753	401.12	192.879	209.593	350.206	578.728	402.972	420.734
AT1G08730	0	0		0	0	0	0	0	0	5.7877	7.87775	4.42911	0	0	0	0	2.54251	0	0	0	0	0.662427	3.67288	1.93835	0	0	0	4.72485	3.68399	9.10966	0	0	0	0	1.12722	0.604258	0	0	0	2.74721	4.91706	2.82064	0	0	0	8.45143	15.6798	10.578	0
AT1G08735	0	0		0	0	0	0	0	0	0	0	0	0	0	0	0	0	0	0	0	0	0	0	0	0	0	0	0	0	0	0	0	0	0	0	0	0	0	0	0	0	0	0	0	0	0	0	0	0
AT1G08740	0	0		0	0	0	0	0	0	0	0	0	0	0	0	0	0	0	0	0	0	0	0	0	0	0	0	0	0	0	0	0	0	0	0	0	0	0	0	0	0	0	0	0	0	0	0	0	0
AT1G08750	1	0		98.965	77.5603	154.87	36.4161	14.8045	21.8073	69.4524	137.503	98.1785	11.3263	3.46017	2.68676	83.2549	91.5304	83.285	54.4547	19.3787	42.5274	104.664	67.03	59.1197	35.6158	32.864	21.4728	72.2226	97.6258	76.1899	12.3874	28.3437	18.4597	111.861	122.303	127.499	44.8646	15.5046	33.9233	109.888	150.79	80.6702	23.7221	21.8353	13.5221	85.5707	151.096	118.373	21.0367
AT1G08760	1	0		47.1578	57.9956	58.5064	62.7864	39.4788	17.4458	219.933	226.306	228.099	63.7103	41.5221	18.8073	186.832	151.703	93.9626	143.916	113.504	74.4229	144.409	123.041	79.4724	41.3144	53.088	62.2713	128.921	151.965	93.5811	45.4205	49.6015	38.9704	256.672	352.256	196.384	166.373	68.9095	63.6062	168.954	301.033	100.979	75.4795	120.094	103.67	300.026	515.296	722.831	190.568
AT1G08770	1	0		245.752	214.514	379.431	391.787	227.003	309.664	292.692	330.149	307.085	318.551	69.2034	180.013	251.076	251.709	272.278	289.777	251.922	372.114	161.632	230.473	224.849	240.763	285.664	225.465	211.268	209.067	198.756	183.059	167.7	151.779	519.415	338.166	448.964	325.268	308.37	346.3	160.254	260.604	194.624	135.863	272.942	214.1	338.057	263.706	462.41	179.431
AT1G08780	1	0		133.503	104.811	136.802	74.088	103.632	30.5302	188.514	184.053	176.426	41.0577	24.2212	56.422	99.6436	122.888	116.385	62.2339	30.4522	99.2305	142.422	153.343	136.654	108.272	101.12	88.0387	109.346	136.308	136.645	49.5497	62.5924	45.1236	135.273	164.574	146.231	76.6437	68.9095	74.9139	145.602	214.165	157.956	71.1664	80.0629	128.46	153.71	225.932	189.397	90.3342
AT1G08790	0	0		0	0	0	0	0	0	0	0	0	0	0	0	0	0	0	0	0	0	0	0	0	0	0	0	0	0	0	0	0	0	0	0	0	0	0	0	0	0	0	0	0	0	0	0	0	0
AT1G08800	1	1		155.422	128.568	430.194	2250.27	3271.8	2673.57	232.335	381.713	321.11	2118.01	2377.14	1432.04	293.031	491.552	207.145	1915.64	2034.76	1569.97	510.731	304.849	120.178	1796.46	2252.45	2986.87	170.769	163.938	167.286	3385.89	2624.16	2243.87	1850.47	647.023	881.613	1822.62	2935.54	1451.63	888.265	1362.57	194.06	2480.04	1908.77	1559.55	461.659	960.032	876.967	2091.3
AT1G08810	1	1		114.906	120.184	114.432	8.7901	0	0	203.396	140.367	189.713	4.24735	34.6017	16.1206	51.7885	55.9352	97.1659	17.5033	13.8419	14.1758	99.3641	88.1491	164.76	2.84927	2.528	2.14728	133.646	144.597	167.286	8.25828	11.8099	4.10215	53.7625	72.7056	36.2555	9.34679	0	7.06735	257.78	158.985	137.647	6.46968	3.63922	9.01475	229.773	379.166	216.597	27.224
AT1G08820	1	0		342.724	307.446	474.934	369.184	276.352	296.579	873.116	698.255	1156.73	229.357	162.628	279.423	1002.34	642.408	619.299	583.443	409.72	549.312	310.678	199.254	250.047	467.28	318.528	380.069	446.16	349.979	309.728	162.413	213.759	276.895	958.186	961.517	777.076	495.38	373.834	545.599	303.567	609.169	223.958	336.423	369.381	331.292	667.663	869.517	1054.78	305.651
AT1G08830	1	1		702.718	782.591	702.937	12984.2	9573.61	6446.24	4509.44	2043.92	6130.62	2827.32	7394.39	3748.03	1497.28	2480.64	1977.49	10822.9	13944.3	11365.4	1333.47	550.013	1521.61	8408.18	6850.89	5559.32	906.495	408.002	528.36	3292.3	4539.72	6378.84	4079.88	6905.9	4843.74	21621	20698.7	17453.5	813.175	2990.12	772.854	15430.2	6947.27	16571.4	4928.24	5419.51	7703.31	22899.1
AT1G08840	1	0		37.1949	20.2635	35.2759	5.02292	0	0	10.7486	26.4979	8.85821	1.41578	20.761	2.68676	5.2444	17.7976	17.0841	5.83443	2.76838	3.54395	26.4971	30.3012	44.5821	38.4651	7.58401	2.14728	9.44969	3.68399	24.0164	8.25828	9.4479	30.7661	0.867137	10.7086	3.62555	5.60808	3.44547	5.65388	34.798	49.717	16.3597	19.409	5.45883	4.50737	6.86679	30.6469	17.1263	25.9865
AT1G08845	1	1		30.5529	50.3094	48.1818	96.6911	162.85	100.314	62.8379	85.9391	64.222	120.342	231.831	158.519	89.1548	88.9879	51.2523	110.854	124.577	131.126	68.8924	50.5021	55.243	76.9302	106.176	53.6821	73.5726	69.9959	76.1899	89.4647	116.918	127.167	92.7836	92.9955	48.9449	76.6437	67.1868	77.7409	52.6549	71.5706	58.6692	181.151	90.9805	162.265	58.1036	57.0175	52.89	181.906
AT1G08860	1	1		0.664195	1.39748	0	247.379	1421.24	1090.36	20.6704	1.43232	13.2873	3893.4	3574.36	1563.69	0	2.54251	4.27103	355.9	813.903	453.625	13.2485	0	0	414.568	647.169	1649.11	0	0.920998	0	876.754	484.205	646.088	1.73427	1.12722	0	342.093	1188.69	865.044	0.915737	1.63902	0.564127	4888.92	1268.27	1041.2	0.528214	0.712719	0.503715	7730.38
AT1G08870	0	0		0	0	0	0	0	0	0	0	0	0	0	0	0	0	0	0	0	0	0	0	0	0	0	0	0	0	0	0	0	0	0	0	0	0	0	0	0	0	0	0	0	0	0	0	0	0
AT1G08880	1	0		708.696	659.612	843.181	573.868	439.202	283.495	697.004	1153.02	721.206	209.536	307.955	419.135	1153.77	1249.22	702.584	377.293	404.183	400.466	643.217	542.668	727.851	498.622	475.264	319.945	452.235	657.593	509.313	379.881	343.667	555.841	879.277	1232.61	1728.78	639.321	389.339	282.694	466.11	629.93	491.355	1134.35	753.319	773.015	1228.63	1185.25	1329.3	1076.59
AT1G08890	1	1		51.8072	48.9119	150.568	80.3666	167.785	135.205	57.877	206.97	75.2948	126.005	262.973	204.194	143.566	314.424	339.547	433.693	312.827	237.444	102.014	84.4762	33.9212	132.491	116.288	96.6278	139.045	129.861	100.206	159.66	148.804	178.443	285.288	307.167	182.486	254.233	260.133	156.895	37.5452	87.9608	14.6673	40.9746	12.7373	45.0737	223.963	397.697	185.367	122.508
AT1G08900	1	0		114.906	113.895	133.36	139.386	103.632	226.796	334.86	429.695	339.565	220.862	183.389	223.001	277.953	125.431	135.605	445.361	329.437	326.043	199.391	89.0673	220.003	205.147	176.96	193.256	299.69	255.117	309.728	242.243	192.501	223.567	238.463	367.473	149.252	252.363	313.538	182.338	301.278	902.554	166.982	334.267	262.024	227.622	453.208	900.877	535.449	876.118
AT1G08910	1	1		87.0095	106.907	166.915	7.53437	4.93485	0	445.653	316.542	588.333	4.24735	41.5221	10.747	108.166	124.583	104.64	36.9514	13.8419	21.2637	337.175	145.997	289.784	7.12317	5.056	6.44185	184.944	291.956	288.197	17.8929	4.72395	16.4086	111.861	218.68	127.499	37.3872	3.44547	32.5098	282.963	423.96	216.061	36.6615	9.09805	18.0295	142.09	680.646	312.807	51.9731
AT1G08920	1	1		36.5307	26.5522	70.5519	169.523	1001.77	641.134	140.558	176.891	225.884	1881.58	896.184	781.847	110.788	188.993	218.89	861.551	775.146	960.41	29.1468	24.7919	56.2122	746.508	1198.27	837.441	100.572	177.753	110.144	766.644	366.106	801.969	305.232	307.167	196.384	1000.11	1653.83	1470.01	115.841	126.751	54.1562	2022.85	1766.84	881.192	145.787	386.294	192.419	2420.46
AT1G08930	1	1		2771.68	1903.37	2999.31	4838.32	4002.16	3777.02	2895.5	4081.39	2548.95	5413.96	3906.53	3877	2645.15	1607.71	839.257	4268.86	5265.46	4511.44	1400.37	1513.23	2280.47	5189.94	4987.75	6435.41	2982.05	2313.55	3623.16	5937.7	5868.33	5146.14	7611.73	5206.62	3542.16	5241.68	7545.59	8157.14	1394.21	3595.46	836.6	6577.5	8472.11	5742.39	1698.21	3222.91	3210.17	8225.36
AT1G08940	1	1		46.4936	38.4308	65.3895	4970.17	7723.04	6145.29	300.134	244.21	281.248	6271.92	6525.88	5800.72	49.8218	35.5952	40.5748	3358.69	4119.35	3497.88	54.319	34.8923	46.5204	3044.44	3582.18	5696.75	47.9234	55.2599	48.0328	4748.51	4107.48	5254.85	294.826	259.824	224.18	2489.99	4434.33	3414.94	28.3879	86.8681	16.3597	6821.19	4085.03	4002.55	43.8418	156.085	178.819	5269.08
AT1G08950	0	0		0	0	0	0	0	0	0	0	0	0	0	0	0	0	0	0	0	0	0	0	0	0	0	0	0	0	0	0	0	0	0	0	0	0	0	0	0	0	0	0	0	0	0	0	0	0
AT1G08960	1	0		105.607	76.8616	98.9447	56.5078	29.6091	30.5302	65.3183	63.7381	89.3203	16.9894	10.3805	21.4941	43.2663	43.2227	67.2687	25.2825	13.8419	42.5274	99.3641	70.7029	121.147	47.0129	53.088	6.44185	64.1229	25.788	45.5483	22.0221	36.6106	16.4086	83.2451	77.7781	61.0301	48.6033	17.2274	65.0196	97.9839	79.2193	67.6952	10.7828	36.3922	31.5516	113.038	80.5372	103.262	24.7491
AT1G08970	1	0		495.489	391.994	583.343	228.543	236.873	218.073	902.054	862.255	825.29	368.104	221.451	268.676	567.051	689.021	564.843	344.231	279.606	297.692	587.573	514.203	510.756	356.158	260.384	244.79	567.656	540.626	486.953	222.974	304.695	209.209	817.71	844.287	857.443	392.565	217.065	340.646	504.571	764.33	401.658	239.378	320.252	344.814	785.455	948.629	1050.75	306.889
AT1G08980	1	1		1606.02	1451.99	983.424	55.2521	19.7394	17.4458	1007.89	1254.71	1182.57	9.91048	51.9026	61.7955	2671.37	1580.59	1498.06	400.631	182.713	570.576	1171.83	1176.24	1161.07	56.9853	85.9521	23.6201	818.748	1085.86	868.73	28.904	99.203	61.5322	1605.07	1662.08	1628.48	428.083	70.6322	527.224	2355.73	2799.99	2459.03	21.5656	69.1452	117.192	2284.53	2313.49	2074.8	80.4345
AT1G08985	0	0		0	0	0	0	0	0	0	0	0	0	0	0	0	0	0	0	0	0	0	0	0	0	0	0	0	0	0	0	3.54296	0	0	0	0	0	0	0	0	0	0	0	0	0	0	1.42544	0	0
AT1G08990	0	0		0	0	0	0	0	0	0	0	0	0	0	0	0	0	0	0	0	0	0	0	0	0	0	0	0	0	0	0	0	0	0	0	0	0	0	0	0	0.54634	0	0	0	0	0	0	2.01486	0
AT1G09000	0	0		1.32839	8.3849	12.9058	3.76719	0	4.36146	4.96089	1.43232	10.3346	1.41578	0	0	1.96665	4.23752	5.33878	11.6689	16.6103	7.08789	7.2867	4.5911	15.5068	4.2739	7.58401	0	7.42476	0	3.3126	4.12914	3.54296	4.10215	5.20282	10.145	3.62555	5.60808	10.3364	7.06735	19.2305	6.55608	6.2054	10.7828	14.5569	11.2684	8.45143	20.6688	14.6077	8.66218
AT1G09010	1	1		803.675	726.691	631.525	146.92	133.241	157.012	1081.47	1214.61	947.829	58.0471	145.327	193.447	1805.39	572.065	554.166	359.79	185.481	407.554	978.405	769.468	890.672	142.463	250.272	120.248	680.378	864.817	686.537	105.981	140.538	102.554	799.5	1134.55	951.103	381.349	160.215	279.867	1539.81	2450.88	1108.51	101.358	83.7021	78.8791	1155.73	1664.2	1226.55	136.12
AT1G09020	1	0		202.579	279.497	321.785	178.313	276.352	327.109	469.63	459.774	576.522	281.741	304.495	239.122	247.142	182.213	122.792	486.202	310.058	272.884	382.883	244.246	297.537	209.421	250.272	126.69	262.566	244.986	273.29	239.49	237.379	203.056	428.366	596.299	344.427	368.264	292.865	286.934	582.409	656.701	381.914	426.999	507.671	385.381	498.634	861.677	756.076	379.898
AT1G09026	0	0		0	0	0	0	0	0	0	0	0	0	0	0	0	0	0	0	0	0	0	0	0	0	0	0	0	0	0	0	0	0	0	0	0	0	0	0	0	0	0	0	0	0	0	0	0	0
AT1G09030	0	0		0	0	0	0	0	0	0	0	0	0	0	0	0	0	0	0	0	0	0	0	0	0	0	0	0	0	0	0	0	0	0	0	0	0	0	0	0	0	0	0	0	0	0	0	0	0
AT1G09040	1	0		26.5678	36.3346	29.2532	6.27864	9.8697	0	59.5306	49.415	76.7712	1.41578	10.3805	2.68676	38.6775	55.0877	42.7103	25.2825	16.6103	14.1758	49.682	52.3385	49.428	1.42463	0	6.44185	32.3989	45.1289	27.329	1.37638	3.54296	8.20429	52.0282	41.1435	36.8598	18.6936	13.7819	18.3751	35.2559	34.4194	33.2835	2.15656	9.09805	15.7758	59.6882	68.421	61.9569	8.66218
AT1G09050	1	0		17.2691	30.7446	27.5324	16.3245	14.8045	0	61.1843	43.6857	78.2475	11.3263	6.92034	2.68676	32.7775	48.3077	62.9977	29.1721	22.147	31.8955	39.0832	16.528	30.0444	8.5478	7.58401	17.1783	39.8237	44.2079	38.0949	13.7638	7.08593	12.3064	56.3639	40.5799	25.3789	28.0404	10.3364	15.5482	54.0285	45.8926	38.3606	21.5656	27.2942	22.5369	59.16	54.1666	98.7281	25.9865
AT1G09060	1	0		198.594	147.435	170.357	56.5078	64.153	95.9521	563.887	422.534	564.711	99.1048	148.787	104.784	182.899	180.518	160.164	258.66	166.103	240.988	285.506	168.952	335.335	119.669	126.4	111.659	314.54	268.932	386.747	64.6899	98.022	106.656	412.757	551.774	346.844	274.796	106.81	316.617	367.669	526.126	223.394	282.509	269.302	157.758	302.139	578.728	410.024	274.715
AT1G09070	1	1		2730.5	1570.77	2207.76	9622.65	17400.3	16652	14137.7	7698.71	11777	18896.5	20844.1	22584.9	3337.41	1362.79	1093.38	16795.4	20560.7	19105.4	1501.06	1420.49	2003.29	18572.9	19554.1	17405.9	3086	3342.3	4591.27	14410.7	12601.1	15182	13517.8	6076.84	6934.47	15562.4	18531.5	25507.5	2010.04	1394.26	764.956	15762.3	14855.3	13758.8	4094.72	3788.1	4840.19	11911.7
AT1G09080	0	0		0.664195	6.28868	7.7435	558.799	463.876	362.001	219.933	189.782	241.386	15.5736	79.5839	77.9161	1.3111	0.847504	0	79.7372	52.5992	21.2637	3.97456	4.5911	0	720.864	343.808	500.317	0	0	0	78.4537	238.56	205.107	0.867137	4.50887	2.41703	48.6033	115.423	244.53	3.66295	11.4731	0	112.141	292.957	633.286	0.528214	2.85088	5.54086	9.89963
AT1G09090	0	0		0	0	0	13.813	0	4.36146	0	0	0	28.3157	6.92034	21.4941	0	0	0	3.88962	2.76838	10.6318	0	0	0	9.97243	0	10.7364	0	0	0	13.7638	24.8007	4.10215	0	0	0	0	1.72274	0	0	0	0	21.5656	7.27844	45.0737	0	0	0.503715	68.06
AT1G09100	1	0		214.535	149.531	257.256	425.692	162.85	257.326	402.659	400.333	417.074	69.3734	114.186	126.278	320.564	371.207	284.023	213.929	166.103	180.741	186.142	204.763	155.068	410.294	290.72	236.201	201.818	207.225	191.303	89.4647	88.5741	82.0429	769.15	472.868	495.492	280.404	129.205	244.53	206.957	444.175	122.98	250.161	407.593	378.619	582.092	634.32	678	139.832
AT1G09110	0	0		0	0	0	0	0	0	0	0	0	0	0	0	0	0	0	0	0	0	0	0	0	0	0	0	0	0	0	0	0	0	0	0	0	0	0	0	0	0	0	0	0	0	0	0	0	0
AT1G09130	1	0		1550.23	1530.94	1836.93	1960.19	1786.42	1609.38	2831.01	2150.63	2957.9	1332.25	1269.88	1695.35	2092.52	1084.8	837.121	2324.05	1594.59	1608.95	2299.95	1746.45	1795.88	2108.46	2108.35	1679.18	1453.23	1441.36	1330.84	1877.38	2503.69	1749.57	1757.69	2314.18	1920.94	2073.12	1243.82	1683.44	2257.29	3752.26	1938.9	1574.29	1917.87	1809.71	1730.43	2675.55	3475.13	1128.56
AT1G09140	1	0		200.587	176.083	298.555	305.142	261.547	309.664	849.138	656.718	981.785	809.828	401.38	311.664	190.765	239.844	206.077	563.995	318.364	375.658	620.694	248.837	503.002	397.473	348.864	277	490.709	861.134	713.866	305.556	331.858	301.508	201.176	532.047	240.495	261.71	261.856	364.675	378.2	967.022	172.059	485.226	574.997	527.363	657.099	1744.02	968.14	1079.06
AT1G09150	1	1		507.445	494.01	499.025	75.3437	64.153	56.699	512.625	585.102	514.515	66.5418	48.4424	45.6749	343.508	536.47	556.301	103.075	58.136	138.214	477.61	479.311	521.417	135.34	108.704	60.124	425.911	448.526	471.218	31.6567	73.2213	20.5107	444.841	403.544	476.76	110.292	29.2865	125.799	599.35	562.184	568.076	51.7574	112.816	78.8791	666.078	613.651	640.221	87.8593
AT1G09155	1	1		0.664195	0	0	55.2521	49.3485	43.6146	0	30.0787	0	12.7421	173.009	85.9763	0	1.69501	2.13551	11.6689	22.147	7.08789	0.662427	0	0	62.6839	42.976	21.4728	0	4.60499	7.45336	101.852	145.262	88.1961	0	1.12722	0	1.86936	10.3364	8.48082	0	1.63902	0	6.46968	3.63922	22.5369	6.33857	25.6579	0	1.23745
AT1G09157	0	0		0	0	0	0	0	0	0	0	0	0	0	0	0	0	0	0	0	0	0	0	0	0	0	0	0	0	0	0	0	0	0	0.563609	0	0	0	0	0	0	0	0	0	0	0	0	0	0
AT1G09160	1	0		136.16	160.012	123.896	37.6719	39.4788	30.5302	72.7597	74.4805	81.9385	14.1578	6.92034	29.5544	51.7885	82.2079	114.25	44.7306	5.53676	14.1758	123.211	90.9037	124.054	37.0405	15.168	36.5038	88.4221	87.4948	143.27	13.7638	24.8007	16.4086	65.9024	51.2884	59.8216	26.171	13.7819	35.3368	147.892	116.37	163.597	45.2877	56.4079	38.3127	151.598	105.482	91.6761	54.448
AT1G09170	0	0		3.32097	3.49371	2.58117	0	0	0	0	0	0	0	10.3805	0	0	0	4.27103	0	0	0	3.97456	1.83644	7.75341	0	0	0	0	0	0	0	0	0	0	1.12722	1.20852	0	0	0	5.03656	1.63902	1.69238	2.15656	0	0	2.64107	3.56359	1.00743	2.47491
AT1G09176	0	0		0	0	0	0	0	0	0	2.14848	0	1.41578	0	0	0	0	0	0	0	0	1.32485	2.75466	1.93835	2.84927	2.528	2.14728	0	2.763	4.96891	0	9.4479	2.05107	1.73427	3.38166	5.43833	0	1.72274	2.82694	0.457869	0	0	2.15656	0	0	0	0.712719	1.51114	0
AT1G09180	1	1		1.32839	6.98742	25.8117	6.27864	19.7394	17.4458	3.30726	17.1878	8.12003	22.6525	34.6017	13.4338	6.5555	14.4076	14.9486	5.83443	5.53676	14.1758	13.2485	12.8551	20.3527	116.82	108.704	100.922	33.0739	30.3929	3.3126	78.4537	77.9452	145.626	12.1399	22.5444	56.8003	18.6936	113.701	90.4621	7.3259	14.7512	6.76952	19.409	20.0157	9.01475	7.395	14.9671	20.6523	16.0869
AT1G09190	1	0		33.2097	55.2006	43.0194	6.27864	4.93485	0	14.0558	19.3363	19.931	1.41578	0	0	13.111	27.9676	19.2196	1.94481	5.53676	0	38.4208	36.7288	44.5821	37.0405	20.224	0	21.5993	3.68399	23.1882	1.37638	0	0	38.154	25.3624	25.3789	1.86936	3.44547	7.06735	30.6772	38.2438	50.7714	4.31312	10.9177	9.01475	35.9186	18.5307	32.2377	2.47491
AT1G09195	1	0		41.8443	27.9497	30.974	2.51146	9.8697	0	54.5697	111.005	90.7967	2.83157	0	0	83.9104	50.0027	49.1168	23.3377	5.53676	10.6318	69.5549	51.4203	56.2122	5.69853	7.58401	0	82.3473	71.8379	107.66	8.25828	5.90494	14.3575	70.2381	157.247	75.5323	24.3017	22.3956	14.1347	56.7757	189.58	31.027	25.8787	23.6549	27.0442	63.3857	195.285	79.5869	63.1102
AT1G09200	1	1		338.739	341.685	151.428	164.5	88.8273	13.0844	91.7764	50.1311	110.728	76.4523	280.274	362.713	54.4107	100.005	120.657	68.0683	69.2095	46.0713	52.3318	46.8292	374.102	206.572	224.992	94.4805	51.2983	64.4699	58.7987	221.597	128.728	118.962	43.3568	145.975	72.511	125.247	37.9002	67.8466	132.782	81.951	316.475	243.691	169.224	301.994	88.2118	39.9123	80.0906	311.838
AT1G09210	1	1		801.019	916.749	1355.97	4174.04	3656.72	2006.27	1795.01	1900.69	1585.62	363.856	1159.16	1577.13	431.352	618.678	534.946	834.323	664.411	797.388	981.717	718.966	791.817	5514.75	3132.19	3201.6	512.308	388.661	526.704	912.54	1392.38	810.174	473.457	446.942	396.393	1439.41	1190.41	1184.49	742.663	717.345	553.973	951.042	1735.91	2625.55	999.91	1100.44	1194.31	603.878
AT1G09220	1	0		18.5974	20.2635	17.2078	1.25573	0	4.36146	13.229	17.1878	5.90548	2.83157	6.92034	0	13.7666	19.4926	12.8131	5.83443	2.76838	7.08789	28.4844	13.7733	18.4143	14.2463	2.528	2.14728	21.5993	10.131	23.1882	1.37638	7.08593	0	49.4268	36.071	32.63	5.60808	0	2.82694	11.9046	25.1316	25.3857	0	7.27844	0	26.4107	18.5307	42.312	3.71236
AT1G09230	1	0		41.8443	48.9119	51.6233	42.6948	9.8697	39.2531	404.312	667.46	439.958	60.8787	58.8229	53.7352	123.899	122.888	98.2336	87.5164	66.4411	60.2471	117.912	76.2122	147.315	24.2188	58.1441	32.2093	103.272	186.042	179.709	44.0442	64.9543	51.2768	159.553	348.311	152.273	56.0808	13.7819	103.183	112.178	234.926	62.6181	19.409	43.6707	33.8053	221.85	1372.7	541.997	122.508
AT1G09240	1	1		3.98517	6.98742	113.571	38.9276	44.4136	21.8073	643.261	3020.76	1002.45	1730.09	411.76	85.9763	441.185	217.808	56.5911	581.498	459.551	226.813	1.98728	4.5911	15.5068	0	108.704	60.124	18.8994	102.231	92.7529	257.383	214.94	127.167	2364.68	559.664	1876.83	224.323	10.3364	131.453	79.6692	152.975	3.94889	34.5049	118.275	18.0295	1647.5	7114.36	19739.1	560.567
AT1G09245	0	0		0	0	0	0	0	0	0	0	0	0	0	0	0	0	0	0	0	0	0	0	0	0	0	0	0	0	0	0	0	0	0	0	0	0	0	0	0	0	0	0	0	0	0	0	0	0
AT1G09250	1	0		141.473	139.05	83.4577	79.1109	74.0227	95.9521	280.29	405.346	281.986	77.8681	83.0441	61.7955	310.731	122.041	166.57	217.819	143.956	251.62	91.415	58.7661	274.277	133.916	182.016	36.5038	564.957	373.925	507.657	64.6899	75.5832	100.503	260.141	533.738	330.529	164.504	63.7413	462.205	272.89	394.458	406.171	107.828	136.471	178.041	497.05	289.364	517.819	107.659
AT1G09260	0	0		0	0	0	0	0	0	0	0	0	0	0	0	2.6222	0	0	1.94481	0	3.54395	0	0	0	0	0	0	0	0	0	0	0	0	0	0	0	1.86936	1.72274	0	1.83147	4.37072	5.07714	0	1.81961	0	0	0	0	0
AT1G09270	1	1		426.413	348.672	438.798	604.006	720.488	680.387	477.072	373.119	609.002	566.313	553.627	470.183	352.03	373.749	442.051	842.103	849.892	655.63	374.271	247.919	302.383	720.864	682.561	558.294	329.389	243.144	325.463	580.832	570.417	494.309	608.73	710.148	448.36	749.613	508.207	606.379	506.861	615.179	350.323	864.78	867.954	869.923	642.309	539.528	620.073	994.913
AT1G09280	1	1		134.831	146.037	144.545	27.626	4.93485	21.8073	351.396	519.931	434.791	15.5736	24.2212	53.7352	427.419	247.471	306.446	101.13	52.5992	180.741	227.213	234.146	248.109	24.2188	40.448	40.7984	310.49	341.69	368.527	33.0331	29.5247	26.6639	309.568	371.419	302.129	123.378	20.6728	98.9429	219.777	349.111	249.344	19.409	34.5726	18.0295	237.168	343.53	249.842	54.448
AT1G09290	1	1		62.4343	69.1754	81.7369	6.27864	4.93485	13.0844	112.447	162.568	107.037	2.83157	24.2212	8.06028	159.954	141.533	112.114	27.2273	13.8419	28.3516	76.1791	86.3126	87.2258	15.671	17.696	15.031	94.4969	84.7319	115.941	5.50552	35.4296	10.2554	136.14	156.12	157.711	39.2565	12.0592	21.2021	98.4418	138.224	73.3365	2.15656	5.45883	4.50737	130.997	157.511	165.722	16.0869
AT1G09300	1	0		75.054	41.2258	97.2239	51.4849	39.4788	21.8073	67.7988	97.3976	58.3166	45.3051	3.46017	24.1808	28.1887	47.4602	62.9977	38.8962	24.9154	46.0713	73.5294	44.0745	87.2258	103.998	32.864	62.2713	24.9742	39.6029	48.0328	17.8929	24.8007	18.4597	37.2869	68.7603	37.464	28.0404	29.2865	24.029	50.3656	62.8291	38.9248	23.7221	43.6707	36.059	38.5597	71.9846	74.0461	30.9364
AT1G09310	1	1		26563.1	23860.6	24623.5	400.578	44.4136	30.5302	257.966	1359.27	322.587	48.1366	38.0619	94.0366	5623.31	33334.9	30288	406.465	155.029	634.367	18658.6	18632.5	11486.7	519.991	96.0641	227.612	15878.9	7337.59	8150.66	16.5166	14.1719	137.422	450.911	1172.31	3973.6	813.171	49.9594	590.831	18020.3	9080.72	21399	88.4189	121.914	63.1032	41199.1	9428.56	13533.3	324.213
AT1G09320	1	0		56.4565	51.7069	45.6006	26.3703	14.8045	17.4458	111.62	143.948	120.324	35.3946	24.2212	21.4941	167.821	95.7679	108.911	75.8476	69.2095	56.7032	78.8288	63.3571	68.8115	45.5883	40.448	21.4728	114.071	59.8649	145.755	33.0331	54.3254	61.5322	271.414	206.845	158.92	76.6437	99.9188	90.4621	27.4721	62.8291	29.3346	21.5656	25.4746	22.5369	49.6522	82.6754	72.5349	11.1371
AT1G09330	1	1		424.42	395.488	533.441	863.941	572.442	614.966	443.172	408.927	645.173	571.977	408.3	421.821	234.687	341.544	366.241	634.008	647.801	701.702	290.806	227.718	268.462	930.285	894.913	590.503	266.616	198.015	260.868	589.091	618.838	572.249	328.645	356.201	370.41	469.209	561.612	548.426	360.343	364.955	293.346	517.574	815.186	754.985	504.445	374.177	499.685	629.864
AT1G09340	1	1		10469.7	12289.5	6545.84	334.024	59.2182	47.976	887.998	2066.12	1006.15	14.1578	20.761	99.4101	1478.27	1364.48	1439.34	182.812	141.187	336.675	19317.7	18212	16715.4	841.958	814.017	502.465	3390.41	2326.44	3280.31	31.6567	57.8684	69.7365	614.8	848.232	2215.82	278.534	134.374	241.703	23447.9	12330.4	24241.1	58.2271	140.11	549.9	3029.84	3459.54	1634.55	19.7993
AT1G09350	0	0		11.9555	25.1547	98.9447	0	0	8.72292	152.961	2351.15	132.873	32.563	0	2.68676	331.708	13605.8	8510.02	44.7306	8.30514	81.5108	46.3699	9.1822	38.767	0	0	6.44185	1074.56	1003.89	1301.85	1.37638	1.18099	10.2554	569.709	204.027	1862.32	3.73872	6.89095	21.2021	56.7757	30.0487	6.76952	0	0	2.25369	11094.1	6213.48	1663.27	8.66218
AT1G09360	0	0		0	0	0	0	0	0	0	0	2.21455	0	0	0	0	0	0	0	0	0	0	0	0	0	0	0	0	0	0	0	0	0	0	0	0	0	0	0	0	0	0	0	0	0	0	0	0	0
AT1G09370	0	0		0	0	0	0	0	0	0	0	0	1.41578	0	0	0	0	0	0	0	0	0	0	0	0	0	0	2.69991	2.763	2.48445	0	0	0	0	0.563609	0	0	0	0	2.74721	0	0	0	1.81961	0	7.395	0.712719	1.00743	0
AT1G09380	0	0		0	0	0	0	0	0	0	0	0	1.41578	0	0	0	0	0	0	0	0	0	0	0	0	0	0	0	0	0	0	0	2.05107	0	0	0	0	0	0	0	0	0	0	0	0	0	0	0	0
AT1G09390	1	1		143.466	102.715	100.665	0	0	0	75.2401	100.978	73.0803	0	6.92034	0	116.032	93.2254	77.9463	9.72405	11.0735	7.08789	7.94913	12.8551	23.2602	0	0	2.14728	31.724	22.104	24.0164	2.75276	3.54296	2.05107	50.2939	25.3624	25.3789	0	0	4.24041	173.074	99.9802	103.799	0	1.81961	4.50737	167.444	107.621	91.1724	0
AT1G09400	0	0		0.664195	2.09623	5.16233	2.51146	0	0	31.4189	17.904	34.6947	0	0	0	3.9333	6.78003	0	1.94481	0	0	0	4.5911	0.969176	0	0	0	2.02493	5.52599	0.828151	0	2.36198	0	0	5.63609	2.41703	0	0	0	3.66295	4.37072	0.564127	12.9394	0	0	0	12.1162	2.51857	0
AT1G09410	0	0		7.97033	17.4685	2.58117	7.53437	0	0	2.48044	10.0262	5.16729	0	0	0	3.27775	2.54251	2.13551	0	0	0	9.27398	2.75466	17.4452	1.42463	2.528	0	13.4996	1.842	12.4223	0	0	0	1.73427	3.38166	3.62555	5.60808	0	8.48082	13.7361	15.2975	15.2314	0	3.63922	4.50737	5.28214	1.42544	9.57058	2.47491
AT1G09415	1	1		525.378	620.483	801.022	99.2026	44.4136	43.6146	762.323	736.211	599.406	24.0683	107.265	110.157	234.687	318.661	373.715	116.689	63.6727	106.318	638.58	317.704	846.09	96.8751	113.76	124.543	606.13	328.796	568.112	183.059	277.532	94.3493	835.92	441.306	408.479	233.67	80.9687	113.078	545.322	788.915	862.55	53.914	56.4079	72.118	451.095	444.024	445.787	58.1603
AT1G09420	1	0		224.498	141.845	83.4577	16.3245	19.7394	34.8917	349.742	128.192	445.863	2.83157	93.4246	91.3499	957.759	166.958	69.4042	213.929	88.5881	255.164	998.278	985.25	890.672	256.434	288.192	120.248	992.893	1303.21	1081.57	472.098	683.792	365.091	2664.71	2530.61	2839.41	867.382	125.76	993.67	148.807	260.604	148.365	109.984	83.7021	67.6106	99.3043	200.274	154.137	153.444
AT1G09421	0	0		0	0	0	0	0	0	0	0	0	0	0	0	0	0	0	0	0	0	0	0	0	0	0	0	0	0	0	0	0	0	0	0	0	0	0	0	0	0	0	0	0	0	0	0	0	0
AT1G09430	1	0		1036.81	892.293	1197.66	1000.82	547.768	702.195	3222.1	2948.43	3276.8	433.23	854.662	1096.2	7949.2	3573.92	2145.12	2866.65	1694.25	2455.96	618.045	548.177	755.957	1493.02	1367.65	985.604	2412.37	2465.51	1804.54	1831.96	2175.38	1774.18	5586.09	5069.67	5384.55	2772.26	1429.87	2565.45	778.835	1479.49	922.348	1300.4	2123.49	1839.01	1897.87	1594.35	1980.1	695.449
AT1G09440	1	1		80.3675	73.3679	57.646	0	0	0	5.7877	25.7817	16.9782	0	0	0	19.011	6.78003	22.4229	1.94481	2.76838	3.54395	48.3572	46.8292	33.9212	7.12317	10.112	2.14728	29.0241	17.499	14.9067	0	3.54296	2.05107	6.93709	19.1627	12.6894	0	0	0	72.8011	38.7901	54.7203	4.31312	1.81961	6.76106	25.3543	15.6798	14.104	0
AT1G09450	0	0		3.98517	6.98742	0	0	0	0	0	0.716159	0	0	0	0	0	2.54251	1.06776	0	0	0	4.63699	0	4.84588	0	0	0	0.674978	4.60499	0.828151	1.37638	2.36198	0	1.73427	1.69083	0	0	0	0	0.915737	0.54634	1.69238	0	0	0	1.58464	2.85088	0.503715	1.23745
AT1G09460	1	0		13.9481	15.3723	12.9058	3.76719	0	0	3.30726	5.72927	4.42911	2.83157	3.46017	0	34.0886	16.9501	25.6262	21.3929	5.53676	38.9834	2.64971	0.91822	5.81505	0	7.58401	0	21.5993	18.42	24.0164	4.12914	5.90494	2.05107	30.3498	30.9985	10.8767	20.5629	0	9.89429	28.3879	27.317	28.2064	2.15656	5.45883	11.2684	7.92322	14.2544	8.56315	1.23745
AT1G09470	0	0		7.97033	2.79497	2.58117	0	0	0	3.30726	1.43232	4.42911	0	0	0	1.96665	3.39002	4.27103	0	0	0	1.98728	1.83644	3.8767	0	0	0	4.72485	0	0	0	0	0	0	0	0	3.73872	0	0	4.57869	0.54634	9.02603	0	1.81961	0	2.11286	2.13816	1.51114	0
AT1G09480	1	1		1.32839	2.79497	14.6266	447.039	685.944	793.785	46.3016	78.7775	64.9602	1039.19	927.326	771.1	20.9776	9.32254	2.13551	443.417	597.97	393.378	0.662427	6.42754	0	49.8622	73.3121	70.8604	5.39982	0	7.45336	68.819	63.7734	67.6854	17.3427	37.1982	11.4809	33.6485	65.464	35.3368	1.83147	37.1511	3.38476	601.68	500.393	385.381	14.2618	147.533	128.447	1254.78
AT1G09483	0	0		0	0	0	0	0	0	0	0	1.47637	0	0	0	0	0	0	0	0	0	0	0	0	0	0	0	0	0	0	0	0	0	0	0	0	0	0	0	0.457869	0	0	0	0	0	0	4.98903	0	0
AT1G09490	1	1		191.952	174.685	182.402	518.616	503.355	562.628	230.681	247.075	301.179	288.82	266.433	389.58	373.664	255.099	185.79	978.239	777.914	676.894	320.615	250.674	206.434	947.381	1130.02	983.457	348.964	418.133	310.557	1167.17	1117.21	1415.24	359.862	956.445	625.407	1207.61	1409.2	1153.39	184.063	310.321	118.467	1703.68	747.86	1059.23	235.584	325.712	218.108	1613.64
AT1G09500	1	1		2.65678	0	11.1851	1078.67	1475.52	1735.86	16.5363	0.716159	36.9092	798.502	1750.85	1023.66	2.6222	0	0	5058.45	2533.07	1456.56	16.5607	0	1.93835	1011.49	2591.2	1949.73	1.34996	1.842	4.96891	2862.87	2019.49	3749.36	9.5385	37.1982	25.9831	3398.49	3557.45	3034.72	0	2.18536	0	1015.74	436.707	344.814	0.528214	1.42544	0.503715	1039.46
AT1G09510	0	0		0	0	0	0	9.8697	8.72292	0	0	0	0	10.3805	0	0	0	0	3.88962	2.76838	0	2.64971	0	0	8.5478	20.224	10.7364	0	0	0	9.63466	7.08593	8.20429	0.867137	0	0	14.9549	15.5046	2.82694	0	0	0	10.7828	1.81961	9.01475	0	0	0	3.71236
AT1G09520	1	0		110.92	115.991	202.191	48.9734	34.5439	74.1448	320.804	332.298	320.372	55.2156	58.8229	67.169	243.209	268.659	245.584	116.689	58.136	95.6866	192.766	180.889	182.205	85.478	103.648	47.2403	157.945	183.279	214.491	44.0442	53.1445	53.3279	405.82	239.534	196.384	121.508	151.601	98.9429	168.496	127.844	165.289	58.2271	114.635	103.67	167.972	119.024	155.648	53.2105
AT1G09530	1	1		100.293	67.0792	178.1	25.1146	34.5439	4.36146	168.67	365.957	173.473	65.126	24.2212	29.5544	171.754	134.753	103.572	54.4547	22.147	60.2471	162.957	108.35	90.1333	8.5478	5.056	8.58914	161.995	179.595	139.958	2.75276	16.5338	8.20429	182.099	336.475	176.443	76.6437	5.16821	25.4425	170.785	255.687	57.541	6.46968	5.45883	6.76106	104.058	282.949	161.189	3.71236
AT1G09540	0	0		0	0	0	0	0	0	0	0	0	0	0	0	1.3111	0	1.06776	1.94481	0	0	0	0	0	0	0	0	0	2.763	5.79706	0	0	0	0	1.69083	0	0	0	0	1.37361	7.64876	1.69238	0	0	0	8.45143	2.13816	3.526	0
AT1G09550	0	0		0	0	0	32.649	9.8697	34.8917	0	0	0	1.41578	0	2.68676	0	0	0	3.88962	13.8419	14.1758	0	0	0	9.97243	2.528	10.7364	0	0	0	1.37638	3.54296	8.20429	0	0	0	5.60808	5.16821	0	0	0	0	6.46968	0	0	0	0	0	1.23745
AT1G09560	1	1		518.736	444.4	1013.54	6901.49	4100.86	6398.26	1873.56	997.609	2114.16	5756.58	2588.21	4527.19	763.716	416.972	340.614	5087.62	7654.57	5089.11	621.357	447.173	628.026	8610.48	7927.81	11468.6	795.799	452.21	379.293	4262.65	3741.37	3726.8	4491.77	2678.27	1511.25	5221.12	9270.05	4346.42	383.236	1085.03	402.787	4289.39	7196.56	8016.37	378.202	594.407	2520.59	4126.91
AT1G09570	1	1		1019.54	879.716	848.343	164.5	133.241	165.735	2423.39	3915.24	2562.24	67.9576	301.035	405.701	10182.7	2220.46	1568.53	1762	805.598	2445.32	943.959	791.505	710.406	229.366	166.848	242.643	1751.57	2750.1	1985.91	328.955	608.209	358.938	4223.82	4023.04	3955.48	1669.34	490.98	1591.57	1898.78	2315.39	1122.61	241.535	291.138	295.233	4635.61	2532.29	2903.41	284.614
AT1G09575	1	1		30.5529	27.2509	14.6266	863.941	779.706	950.798	11.5754	45.118	36.9092	406.33	712.795	843.643	37.3664	32.2051	27.7617	476.478	733.62	829.284	23.8474	16.528	41.6746	878.999	1089.57	1236.84	43.1986	25.788	42.2357	1456.21	1486.86	1591.63	46.8254	24.7988	39.8811	542.114	1143.9	818.399	56.7757	24.039	31.5911	1058.87	873.413	1090.78	5.28214	0.712719	3.526	579.129
AT1G09580	1	0		94.9798	75.4641	60.2272	62.7864	74.0227	17.4458	1.65363	22.9171	6.64366	48.1366	20.761	24.1808	22.9443	37.2902	68.3364	29.1721	24.9154	35.4395	68.23	71.6211	64.9348	45.5883	65.7281	49.3876	54.6732	23.025	52.1735	19.2693	38.9726	28.715	51.1611	47.9068	51.362	41.1259	43.0684	33.9233	59.5229	16.3902	75.0289	30.1918	32.753	38.3127	67.6114	52.7412	42.312	35.8862
AT1G09590	1	0		1113.19	1405.17	1296.61	1996.61	1223.84	811.231	1076.51	1153.73	1057.08	618.697	359.858	612.581	226.82	989.037	1167.06	620.394	711.473	783.212	1208.93	1377.33	1777.47	1980.24	1102.21	1299.11	548.082	336.164	665.005	330.331	478.3	324.069	456.981	665.059	482.198	560.808	473.753	484.82	747.242	617.364	1042.51	819.492	944.378	1009.65	687.735	617.927	909.205	712.774
AT1G09600	0	0		4.64936	0.698742	0	0	0	0	0	0	1.47637	0	0	0	0	0	2.13551	0	0	0	1.98728	0	8.72258	0	0	0	0.674978	3.68399	3.3126	2.75276	0	0	0	1.12722	0.604258	0	0	0	27.4721	7.64876	31.027	0	0	0	14.79	12.1162	15.6152	0
AT1G09610	0	0		3.98517	0.698742	3.44155	3.76719	0	0	5.7877	2.14848	1.47637	1.41578	0	0	1.3111	3.39002	7.4743	0	0	14.1758	0	6.42754	6.78423	5.69853	0	4.29457	0.674978	0	0	2.75276	1.18099	2.05107	0	3.38166	4.83407	5.60808	3.44547	2.82694	10.9888	6.00974	6.2054	0	0	20.2832	5.81036	5.70175	3.02229	7.42473
AT1G09620	1	1		1151.71	1138.95	1186.48	329.001	103.632	152.651	1119.51	1173.07	1050.44	89.1944	110.725	126.278	1403.53	1411.94	1513.01	285.887	163.334	407.554	1206.28	1451.71	1279.31	403.171	280.608	203.992	951.044	814.163	912.622	88.0883	152.347	127.167	1805.38	1442.84	1226.04	299.097	155.046	262.905	1723.42	1322.14	1636.53	122.924	287.499	232.13	1594.68	1010.64	1166.1	211.605
AT1G09625	0	0		0	0	0	0	0	0	0	0	0	0	0	0	0	0	0	0	0	0	0	0	0	0	0	0	0	0	0	0	0	0	0	0	0	0	0	0	0	0	0	0	0	0	0	0	0	0
AT1G09630	1	1		249.073	251.547	289.951	1686.44	1939.4	1762.03	342.301	142.516	366.139	889.112	3055.33	2007.01	90.4659	151.703	174.044	762.365	1085.2	1297.08	225.888	197.417	272.338	1665.4	1529.44	2003.42	132.296	125.256	123.394	2491.25	2520.23	2155.68	296.561	204.59	176.443	723.442	1255.88	941.371	162.086	157.892	188.983	2154.4	1503	2713.44	152.126	86.239	141.544	862.506
AT1G09640	1	0		4221.62	3563.58	3929.39	4909.9	2768.45	2996.32	7676.14	5862.48	8063.93	1199.17	2017.28	2235.38	6339.17	6618.16	7282.1	3479.26	3726.24	4794.96	2953.1	3749.09	3768.16	5470.59	4019.52	3562.35	4467.68	3990.69	4700.58	1885.64	2369.06	1938.26	8690.44	5315.96	6292.14	3727.5	3193.95	3581.73	2360.31	2431.21	2918.23	2937.23	4336.13	4302.29	5645.56	3574.28	4244.8	2064.07
AT1G09645	1	1		211.214	178.179	374.269	776.04	468.811	610.604	649.876	446.167	776.57	712.139	494.805	666.317	277.298	185.603	216.755	651.511	661.642	683.982	249.073	204.763	236.479	1190.99	1119.9	1015.67	385.412	236.697	250.102	1006.13	960.143	1257.31	343.386	399.599	439.9	744.005	923.387	836.774	205.125	437.072	180.521	558.549	897.068	876.684	391.935	607.236	658.859	826.619
AT1G09650	0	0		3.32097	0.698742	0	0	0	0	0	0.716159	0	0	0	0	0.65555	1.69501	2.13551	0	0	0	1.98728	0	0	0	0	0	3.37489	2.763	11.5941	0	0	0	0	3.38166	3.02129	1.86936	0	0	1.83147	0	5.07714	0	0	2.25369	2.64107	0	0	0
AT1G09660	1	1		148.115	171.192	162.613	40.1833	9.8697	0	176.111	306.516	188.975	4.24735	10.3805	16.1206	126.521	207.638	199.671	17.5033	8.30514	35.4395	246.423	209.354	267.493	79.7795	35.392	15.031	212.618	211.83	290.681	5.50552	10.6289	10.2554	109.259	198.39	153.482	35.5178	5.16821	40.9906	258.696	303.219	225.087	17.2525	18.1961	13.5221	231.358	480.372	274.021	30.9364
AT1G09665	0	0		0	0	0	0	0	0	0	0	0	0	0	0	0	0	0	0	0	0	0	0	0	0	0	0	0	0	0	0	0	0	0	0	0	0	0	0	0	0	0	0	0	0	0	0	0	0
AT1G09680	1	1		28.5604	21.661	66.2499	1.25573	0	0	98.3909	52.2796	83.4148	0	0	0	10.4888	16.1026	22.4229	0	2.76838	10.6318	17.8855	11.9369	10.6609	5.69853	0	0	6.74978	9.20998	5.79706	0	0	0	3.46855	12.3994	9.06388	0	1.72274	1.41347	14.6518	18.5756	14.1032	0	3.63922	2.25369	16.3746	11.4035	11.0817	2.47491
AT1G09690	1	0		3265.18	3536.33	3115.47	2721.16	1342.28	837.4	1937.23	2283.83	1695.61	549.324	404.84	693.184	713.239	1733.15	2566.89	661.235	908.028	1123.43	2802.73	4206.36	4848.79	2782.31	1638.15	1707.09	1233.86	890.605	1726.69	258.759	436.966	389.704	1039.7	1051.13	987.358	878.598	613.294	736.418	1489.45	1062.63	2590.47	741.856	1093.59	1298.12	1536.05	937.938	1342.4	770.934
AT1G09700	1	1		128.19	155.121	146.266	30.1375	14.8045	8.72292	77.7205	91.6683	78.9857	9.91048	3.46017	5.37352	70.7994	141.533	162.299	15.5585	13.8419	24.8076	204.69	197.417	195.773	29.9173	20.224	21.4728	162.67	122.493	226.085	2.75276	27.1627	18.4597	112.728	119.485	122.664	31.7791	3.44547	29.6829	134.156	74.8486	155.135	0	9.09805	6.76106	117.792	75.5482	92.1798	16.0869
AT1G09710	1	1		40.5159	44.7195	41.2986	3.76719	4.93485	13.0844	145.519	180.472	133.611	15.5736	3.46017	13.4338	304.831	137.296	96.0981	35.0066	13.8419	85.0547	188.792	157.016	152.161	18.5202	27.808	32.2093	196.419	386.819	220.288	13.7638	18.8958	12.3064	222.854	408.617	282.189	89.7292	25.8411	50.8849	107.141	217.443	67.6952	10.7828	7.27844	4.50737	90.3247	190.296	122.403	37.1236
AT1G09720	0	0		0	0	0	0	0	0	0	0	0	0	0	0	0	0	0	0	0	0	0	0	0	0	0	0	0	0	0	0	0	0	0	0	0	0	0	0	0	0	0	0	0	0	0	0	0	0
AT1G09730	1	0		221.177	191.455	268.441	184.592	192.459	204.989	550.658	529.241	593.5	260.504	200.69	147.772	329.086	288.999	200.738	396.741	218.702	318.955	323.265	172.625	291.722	222.243	222.464	154.605	394.187	416.291	411.591	194.07	220.845	164.086	428.366	598.553	432.045	317.791	292.865	260.079	346.607	610.808	252.165	306.231	249.287	218.608	356.017	795.394	569.198	452.908
AT1G09740	1	1		131.511	96.4264	217.678	754.693	656.335	645.496	338.994	232.035	368.354	1118.47	598.61	1045.15	419.552	190.688	149.486	688.463	689.326	542.224	142.422	133.142	59.1197	576.976	682.561	680.689	253.117	201.699	127.535	766.644	811.339	644.037	306.099	236.716	353.491	487.903	521.989	329.339	73.7169	207.063	76.1571	420.529	691.452	540.885	202.834	325	479.033	626.152
AT1G09750	1	1		9043.01	7663.8	2624.19	13.813	0	0	37.2066	48.6988	71.6039	2.83157	10.3805	2.68676	356.619	365.274	1196.96	48.6202	8.30514	49.6153	826.047	1162.47	2201	45.5883	40.448	25.7674	657.429	360.11	586.331	1.37638	1.18099	12.3064	10.4056	19.7263	52.5705	29.9097	5.16821	19.7886	3025.14	367.687	5175.87	4.31312	29.1138	27.0442	1521.79	41.3377	126.936	2.47491
AT1G09760	1	0		370.621	381.513	370.827	174.546	59.2182	34.8917	707.753	504.176	986.214	55.2156	58.8229	137.025	494.94	412.734	523.201	171.143	94.1249	304.779	324.589	366.37	520.447	202.298	106.176	64.4185	288.216	256.038	381.778	37.1623	67.3163	61.5322	354.659	352.256	402.436	177.589	103.364	137.107	360.801	356.76	373.452	66.8533	98.259	101.416	344.924	349.232	391.89	94.0465
AT1G09770	1	0		1836.5	1748.95	1553	748.414	365.179	492.845	3347.77	2886.84	3205.93	346.867	290.654	475.557	4720.62	3245.94	3243.85	1378.87	730.852	1559.34	1268.55	1128.49	1140.72	904.642	720.481	465.961	1965.54	1925.81	1937.05	333.084	475.938	371.244	2997.69	2803.96	2636.38	1145.92	682.204	1108.16	2013.71	1875.04	2424.62	562.862	675.076	570.183	2588.78	1739.75	1945.35	480.132
AT1G09780	1	0		888.028	875.523	1040.21	2051.86	809.315	937.714	484.513	464.787	544.78	921.675	217.991	268.676	117.343	723.768	625.706	663.18	589.665	549.312	1143.35	1025.65	685.207	1448.85	1195.75	919.038	291.59	290.114	375.981	236.737	285.799	233.822	757.01	778.908	543.833	874.86	394.507	675.639	1033.41	782.905	491.355	638.341	1321.04	1246.29	586.318	555.208	717.29	523.443
AT1G09790	0	0		0	0	0	0	0	0	0	0	0	0	0	0	0	0	0	0	0	0	0	0	0	0	0	0	0	0	0	0	0	0	0	0	1.20852	0	0	0	0	0	0	0	0	0	1.05643	0	0	0
AT1G09794	1	1		11.2913	26.5522	43.8798	129.34	133.241	74.1448	48.782	64.4543	53.8875	89.1944	31.1415	64.4823	11.7999	37.2902	35.236	95.2957	74.7462	63.7911	50.3445	38.5652	50.3971	129.642	161.792	137.426	27.6741	23.025	33.126	63.3135	113.375	112.809	22.5456	34.3802	37.464	99.076	80.9687	84.8082	34.3402	39.8828	23.1292	114.298	116.455	171.28	24.2979	66.9956	36.7712	103.946
AT1G09795	1	0		1012.23	1222.8	1004.07	482.2	325.7	252.965	343.955	672.473	425.932	195.378	20.761	115.531	655.55	729.701	763.446	536.768	307.29	365.027	984.367	1024.73	902.303	370.405	300.832	133.132	260.542	316.823	262.524	96.3466	160.614	94.3493	406.687	738.892	351.678	192.544	49.9594	274.213	1097.51	785.091	1109.64	101.358	307.514	274.95	578.395	717.708	710.238	129.933
AT1G09800	1	0		32.5455	21.661	29.2532	2.51146	9.8697	0	12.4022	19.3363	12.5491	4.24735	0	2.68676	6.5555	21.1876	11.7453	1.94481	0	0	25.8347	17.4462	22.291	2.84927	5.056	6.44185	14.1745	0.920998	15.7349	1.37638	8.26692	0	9.5385	7.89053	10.2724	3.73872	0	2.82694	14.6518	24.039	14.6673	6.46968	1.81961	0	21.6568	34.9232	26.6969	7.42473
AT1G09810	1	0		50.4788	56.5981	73.9934	22.6031	14.8045	56.699	126.503	127.476	118.848	19.821	20.761	13.4338	64.8995	38.9852	28.8294	64.1787	35.9889	56.7032	78.8288	28.4648	52.3355	27.068	58.1441	10.7364	41.1737	30.3929	72.0491	26.1512	24.8007	20.5107	83.2451	162.319	54.3833	31.7791	24.1183	24.029	83.79	139.317	60.9257	69.0099	40.0314	56.3422	72.3654	220.23	159.678	146.02
AT1G09812	0	0		1.99258	2.09623	4.30194	2.51146	0	0	0	0	0	0	0	0	0	0	0	0	0	0	0	3.67288	18.4143	0	0	0	2.02493	1.842	1.6563	0	0	0	0	0	3.62555	0	0	0	2.74721	0.54634	6.76952	0	0	0	2.11286	1.42544	1.00743	0
AT1G09815	1	1		225.826	179.577	288.23	1069.88	784.641	632.411	537.429	459.774	465.794	666.834	640.132	846.33	293.687	399.174	361.97	680.683	642.264	772.581	242.448	242.41	363.441	831.986	935.361	684.984	235.567	212.751	289.853	666.168	697.964	828.633	662.492	493.158	371.015	704.748	487.535	775.995	109.431	164.448	133.134	815.179	531.326	770.761	284.708	184.594	284.095	423.209
AT1G09820	1	1		71.0688	51.0082	52.4837	3.76719	0	0	33.8994	60.8735	45.0292	5.66313	0	0	23.5998	26.2726	60.8621	1.94481	0	0	86.778	65.1936	112.424	1.42463	0	2.14728	76.2725	52.4969	73.7054	1.37638	11.8099	2.05107	65.0352	48.4704	62.8429	3.73872	6.89095	5.65388	55.86	37.1511	58.6692	2.15656	1.81961	6.76106	53.8779	33.4978	40.8009	3.71236
AT1G09830	1	1		426.413	577.161	419.87	124.317	24.6742	34.8917	596.133	389.59	642.22	18.4052	51.9026	48.3617	222.232	333.069	298.972	62.2339	38.7573	53.1592	414.679	464.619	424.499	131.066	108.704	55.8294	251.767	156.57	250.102	39.915	38.9726	30.7661	345.988	346.056	331.738	52.342	20.6728	66.4331	451.459	455.101	425.916	56.0705	83.7021	72.118	426.269	234.484	375.267	64.3476
AT1G09840	1	1		395.196	371.731	466.331	80.3666	39.4788	39.2531	260.446	333.014	341.041	53.7998	31.1415	29.5544	282.542	389.004	316.056	128.357	52.5992	102.774	370.959	294.748	322.736	88.3273	60.6721	38.6511	310.49	164.859	167.286	33.0331	68.4973	14.3575	435.303	299.84	319.653	119.639	27.5638	118.731	472.52	546.886	301.244	32.3484	156.487	108.177	486.486	621.491	459.388	64.3476
AT1G09850	1	1		538.662	477.241	617.759	355.371	192.459	191.904	124.849	224.874	109.251	199.625	72.6636	102.097	262.876	247.471	217.822	233.377	168.871	258.708	245.761	281.893	184.143	359.008	240.16	186.814	101.247	59.8649	67.0802	86.7119	126.366	79.9918	132.672	164.574	168.588	190.675	144.71	138.52	265.106	361.677	176.572	8.62623	12.7373	9.01475	234.527	154.66	142.551	18.5618
AT1G09860	0	0		0	0	0	0	0	0	0	2.86464	0.738184	0	0	0	0	2.54251	0	0	2.76838	0	1.98728	0	0	0	0	0	0	0	0	1.37638	0	0	0	0.563609	0	0	0	0	114.925	387.355	49.6432	8.62623	3.63922	15.7758	13.7336	322.862	71.5275	40.836
AT1G09870	1	0		344.717	190.757	238.328	139.386	88.8273	139.567	615.977	363.093	560.282	124.589	72.6636	29.5544	256.32	312.729	247.72	219.764	155.029	258.708	300.08	254.347	266.523	316.269	288.192	178.225	218.693	259.722	249.273	114.24	159.433	116.911	463.051	422.707	460.445	338.354	275.638	528.638	284.794	356.214	217.753	256.63	285.679	274.95	351.263	411.951	329.429	243.778
AT1G09880	0	0		9.29872	0.698742	2.58117	0	0	0	0	0.716159	2.21455	0	0	0	0	1.69501	1.06776	0	5.53676	0	0	0	0	7.12317	0	6.44185	0	0	0	0	1.18099	0	2.60141	1.12722	3.02129	0	5.16821	0	6.86803	3.82438	2.82064	0	0	6.76106	1.58464	0.712719	0.503715	0
AT1G09890	0	0		1.99258	9.08364	16.3474	1.25573	0	0	0	0	2.21455	0	0	0	0	0.847504	4.27103	0	2.76838	0	3.31214	0	16.476	0	0	0	1.34996	4.60499	0	2.75276	0	0	0.867137	1.69083	3.02129	1.86936	0	1.41347	19.2305	7.64876	3.94889	0	3.63922	9.01475	3.6975	4.27631	1.51114	0
AT1G09900	1	1		284.939	356.358	197.029	0	0	4.36146	90.1228	108.14	81.9385	0	3.46017	5.37352	146.188	152.551	206.077	5.83443	2.76838	10.6318	236.487	280.975	220.972	7.12317	15.168	6.44185	104.622	71.8379	138.301	0	4.72395	4.10215	137.875	95.8136	250.163	13.0855	1.72274	15.5482	260.527	179.746	292.782	0	5.45883	4.50737	269.389	188.158	182.345	4.94982
AT1G09910	1	1		143.466	138.351	207.354	46.462	39.4788	34.8917	605.228	618.045	598.668	59.4629	38.0619	45.6749	1198.35	422.904	318.192	198.371	63.6727	315.411	151.033	110.186	98.8559	31.3419	17.696	25.7674	240.967	379.451	285.712	37.1623	62.5924	43.0725	326.043	485.268	354.7	100.945	15.5046	125.799	101.189	266.068	75.0289	0	21.8353	13.5221	367.109	492.489	409.016	35.8862
AT1G09920	1	1		245.088	255.041	316.623	890.312	991.905	636.773	844.177	693.958	855.556	958.485	961.928	972.607	327.775	385.614	232.771	900.447	694.863	740.685	584.261	449.928	397.362	1424.63	1097.15	1172.42	525.808	506.549	478.671	1059.81	936.523	1111.68	610.464	783.417	702.148	1041.23	921.664	1050.21	345.233	635.94	248.78	1145.13	882.511	1043.46	431.023	932.236	722.831	1095.15
AT1G09930	1	0		0	0.698742	7.7435	8.7901	0	4.36146	28.1117	11.4585	20.6692	41.0577	44.9822	13.4338	0	0	0	9.72405	0	7.08789	43.0578	4.5911	12.5993	7.12317	12.64	23.6201	6.74978	0.920998	24.0164	35.7859	23.6198	4.10215	19.9441	46.216	10.2724	16.8242	10.3364	39.5772	0	0.54634	0	8.62623	3.63922	6.76106	1.05643	1.42544	0.503715	7.42473
AT1G09932	1	1		58.4491	51.0082	150.568	1422.74	2521.71	1945.21	1955.42	571.495	1818.89	4420.08	3809.65	1660.42	11.1444	22.0351	17.0841	1865.07	2455.55	1662.11	100.027	27.5466	47.4896	418.842	707.841	1047.88	18.8994	26.709	38.0949	955.208	579.865	582.505	317.372	233.898	76.1366	572.024	1006.08	1081.3	53.5706	91.2388	10.1543	2497.29	2183.53	2039.59	9.50786	209.539	248.835	4602.09
AT1G09935	1	1		0	0	0	81.6224	148.045	69.7833	0.826814	0	8.85821	828.233	134.947	85.9763	0	0	0	70.0132	83.0514	35.4395	0	0	0	1.42463	0	19.3256	0	0	0	1.37638	7.08593	0	0	0	0	0	25.8411	5.65388	0	0.54634	0.564127	342.893	271.122	94.6549	0.528214	0	0.503715	998.626
AT1G09940	1	1		348.702	491.215	354.48	6151.82	9070.25	7152.79	622.591	521.364	552.162	8061.47	12702.3	6778.7	227.476	285.609	215.687	6149.49	7687.79	6978.03	555.776	354.433	468.112	10208.9	12720.9	15039.6	127.571	96.7048	215.319	16696.9	15749.7	16976.7	505.541	636.315	318.444	8090.58	15735.5	15049.2	688.177	511.374	759.315	13905.5	7706.05	8947.14	253.015	555.208	370.734	10414.4
AT1G09950	1	1		8.63453	6.28868	24.9513	2.51146	0	0	15.7095	14.3232	8.12003	0	6.92034	5.37352	0.65555	9.32254	11.7453	11.6689	16.6103	24.8076	15.8983	10.1004	7.75341	62.6839	55.616	70.8604	5.39982	1.842	9.10966	20.6457	30.7057	43.0725	21.6784	12.3994	19.3363	63.5582	20.6728	104.597	13.7361	5.4634	2.25651	8.62623	10.9177	15.7758	8.97965	8.55263	5.03715	2.47491
AT1G09960	1	1		59.1133	20.9623	87.7596	25.1146	24.6742	26.1687	14.0558	17.1878	15.5019	49.5524	0	8.06028	9.1777	65.2578	43.778	31.117	38.7573	35.4395	19.2104	11.9369	59.1197	69.807	63.2001	73.0077	18.8994	9.20998	16.563	24.7748	47.2395	47.1747	78.9094	61.4334	69.4897	48.6033	22.3956	137.107	73.7169	39.3365	36.1041	10.7828	41.8511	18.0295	59.6882	82.6754	77.5721	53.2105
AT1G09970	1	1		1859.08	1193.45	4336.36	11930.7	7826.67	6581.44	5213.06	5105.5	5101.59	5549.87	2743.92	3756.09	1834.89	2434.03	1624.06	12707.4	11596.7	8803.16	4674.75	3460.77	4414.6	13618.1	10251	8760.92	2153.18	1642.14	3019.44	6715.36	10425.8	5814.79	22005.3	12673.9	8330.31	18312.2	10820.5	24103.9	3022.85	4193.16	1105.69	4796.19	12770	7664.79	1599.96	4305.53	3815.64	5811.09
AT1G09980	1	0		190.624	162.108	217.678	138.13	133.241	139.567	199.262	286.464	259.841	162.815	197.23	110.157	160.61	144.076	149.486	381.183	210.397	184.285	198.728	122.123	183.174	189.476	159.264	130.984	110.696	122.493	122.566	183.059	177.148	129.218	267.078	400.163	182.486	235.539	175.719	234.636	287.542	352.936	196.88	271.726	274.761	317.77	269.389	493.914	349.074	403.41
AT1G09995	0	0		37.8591	51.0082	64.5291	13.813	4.93485	34.8917	88.4691	36.5241	78.9857	25.4841	41.5221	26.8676	33.4331	54.2402	61.9299	42.7858	38.7573	31.8955	0	0	0	2.84927	0	0	0	0	0	0	0	0	0	0.563609	0	0	0	0	37.0874	54.634	24.8216	40.9746	60.0472	76.6254	44.8982	57.0175	54.4012	95.284
AT1G10000	0	0		7.97033	13.9748	8.60389	0	0	0	9.09496	10.7424	20.6692	1.41578	0	5.37352	14.4221	5.08502	10.6776	3.88962	0	0	0	0	0	0	0	0	0	0	0	0	0	0	0	0	0	0	0	0	0	0	0	0	0	0	0	0	0	0
AT1G10010	0	0		0	0	0	0	0	0	0	0	0	0	0	0	0	0	0	0	0	0	0	0	0	2.84927	0	0	0	0	0	1.37638	0	2.05107	0	0	0	0	0	0	0	0	1.69238	0	0	0	1.05643	0	0	0
AT1G10020	0	0		26.5678	40.527	30.974	25.1146	14.8045	34.8917	103.352	49.415	92.2731	16.9894	27.6814	37.6146	502.807	33.0526	27.7617	66.1235	27.6838	42.5274	16.5607	21.119	35.8595	8.5478	7.58401	2.14728	81.6723	147.36	112.629	31.6567	2.36198	6.15322	276.617	85.6686	28.4001	76.6437	10.3364	8.48082	42.1239	23.4926	63.1822	17.2525	20.0157	27.0442	211.286	110.471	145.07	86.6218
AT1G10030	1	1		126.197	99.2213	70.5519	11.3016	4.93485	4.36146	23.9776	35.8079	16.2401	5.66313	0	8.06028	27.5331	55.0877	89.6916	7.77924	5.53676	28.3516	67.5676	78.9669	142.469	21.3695	2.528	6.44185	53.9982	10.131	63.7676	1.37638	11.8099	2.05107	28.6155	28.7441	37.464	9.34679	0	9.89429	86.0793	49.1706	142.16	0	12.7373	9.01475	76.5911	47.7522	51.8826	13.612
AT1G10040	1	1		7.97033	10.4811	17.2078	1337.35	3617.24	2795.69	73.5865	51.5634	63.4839	6031.24	6411.7	2579.29	1.3111	11.8651	9.60981	2242.37	2571.82	1853.48	39.0832	2.75466	41.6746	1625.51	1701.35	1951.88	10.7996	5.52599	11.5941	1688.82	1405.38	2010.05	35.5526	33.2529	5.43833	1237.52	3331.77	1636.8	16.9411	71.0242	9.02603	7815.37	2696.66	2174.81	15.3182	57.0175	92.1798	10680.5
AT1G10050	1	1		72.3972	38.4308	92.922	320.211	809.315	680.387	642.435	451.18	657.722	1042.02	1048.43	515.858	195.354	139.838	84.3528	803.206	683.79	478.433	259.009	135.896	181.236	390.349	417.12	461.666	110.696	154.728	149.895	404.656	372.011	322.018	287.022	279.55	141.396	502.857	549.553	554.08	169.869	346.38	93.6451	1992.66	762.417	840.625	160.049	287.226	233.724	1786.88
AT1G10060	1	0		124.204	134.158	57.646	27.626	19.7394	26.1687	154.614	93.8168	160.186	16.9894	235.292	171.953	140.288	122.888	149.486	206.15	77.5146	166.566	71.5421	35.8106	106.609	25.6434	25.28	12.8837	113.396	93.9418	126.707	17.8929	14.1719	12.3064	63.301	112.158	50.1534	48.6033	13.7819	100.356	116.299	34.4194	98.7222	28.0353	63.6864	85.6401	265.692	352.796	200.478	194.28
AT1G10070	0	0		15.9407	17.4685	60.2272	1280.84	1174.49	697.833	2395.28	1649.31	2284.68	532.335	2567.45	1625.49	4742.25	197.468	41.6425	3418.98	1746.85	2261.04	15.2358	11.9369	3.8767	708.043	548.576	371.48	826.848	1826.34	1122.14	2622	2981.99	3507.33	404.086	4093.49	662.871	2970.41	2418.72	1064.34	27.4721	612.994	12.4108	983.391	736.942	928.519	564.133	1409.05	1179.2	2166.78
AT1G10090	1	0		618.365	670.093	991.168	233.566	222.068	109.036	286.078	672.473	327.754	93.4417	183.389	169.266	681.117	1755.18	1319.75	466.754	310.058	404.01	1875.33	981.577	791.817	220.818	273.024	118.101	577.106	595.886	657.552	216.092	290.523	162.035	970.326	1307.57	1504.6	336.485	208.451	467.859	1624.52	1480.58	911.065	191.934	316.612	292.979	519.763	764.747	570.205	245.016
AT1G10095	1	1		19.9258	25.8534	45.6006	5.02292	0	0	76.8937	95.2491	109.251	11.3263	10.3805	16.1206	76.0438	38.9852	21.3551	33.0618	8.30514	24.8076	80.8161	43.1563	39.7362	7.12317	12.64	6.44185	34.4239	63.5489	76.1899	9.63466	4.72395	6.15322	33.8183	99.7588	61.6344	18.6936	6.89095	19.7886	91.1159	135.492	68.8235	6.46968	7.27844	4.50737	69.7243	183.881	117.366	22.2742
AT1G10100	0	0		0	0	0	0	0	0	6.61451	0.716159	0	0	0	0	0	0	2.13551	0	0	0	0	0	0	0	0	0	7.42476	0	0.828151	0	0	0	2.60141	0	0.604258	0	0	0	0.915737	0.54634	0	0	0	0	0.528214	2.13816	1.00743	0
AT1G10110	0	0		3.98517	2.79497	0.860389	0	0	0	1.65363	17.1878	11.0728	1.41578	3.46017	0	1.3111	3.39002	7.4743	1.94481	0	0	0.662427	0	0.969176	0	0	0	1.34996	0	0	0	0	0	4.33568	0	1.81278	0	0	0	1.83147	0.54634	0.564127	0	0	0	0.528214	11.4035	1.51114	1.23745
AT1G10120	1	1		67.0836	80.3553	122.175	1.25573	0	0	157.095	264.263	152.066	14.1578	13.8407	0	41.9552	87.2929	73.6752	11.6689	0	24.8076	115.925	63.3571	143.438	1.42463	2.528	0	121.496	246.828	208.694	2.75276	4.72395	6.15322	137.875	64.2515	53.1747	11.2162	0	7.06735	118.13	137.131	89.1321	2.15656	5.45883	4.50737	105.643	270.833	133.988	9.89963
AT1G10130	1	0		108.928	116.69	183.263	107.993	44.4136	21.8073	248.044	234.184	270.914	38.2262	10.3805	24.1808	74.7327	94.9204	96.0981	93.3509	63.6727	46.0713	219.926	99.1677	188.02	69.807	68.2561	42.9457	168.07	145.518	190.475	20.6457	41.3346	16.4086	170.826	271.096	127.499	69.1663	15.5046	66.4331	260.985	400.467	126.364	64.6968	100.079	83.3864	241.922	449.013	252.361	108.896
AT1G10140	1	1		31.2171	26.5522	77.435	8333.02	9455.17	9320.44	1043.44	652.421	981.047	9170.03	8117.56	11794.9	873.193	316.119	226.364	8275.17	10575.2	9462.34	47.0323	55.0932	41.6746	5620.18	8736.78	7766.73	197.094	512.075	255.071	10611.9	10760	11935.2	655.555	1305.32	369.806	8335.47	8587.85	6747.91	54.4864	350.204	44.0019	8091.41	8837.85	8316.11	182.762	319.298	582.294	5626.7
AT1G10150	1	1		232.468	268.317	158.311	742.136	774.771	649.857	491.954	504.892	610.479	521.008	636.672	763.04	649.65	457.652	313.921	863.496	1201.48	1272.28	240.461	286.484	298.506	883.273	692.673	1277.63	558.207	644.699	506	1015.77	705.05	847.093	835.92	406.926	298.504	914.116	1261.04	544.186	389.646	596.603	371.76	565.018	1355.61	791.044	556.738	682.785	991.814	616.252
AT1G10155	1	0		10.6271	11.1799	16.3474	5.02292	19.7394	34.8917	55.3966	82.3583	58.3166	8.4947	24.2212	18.8073	5.89995	5.93253	5.33878	7.77924	19.3787	17.7197	31.7965	85.3944	118.239	1.42463	22.752	17.1783	21.5993	29.4719	70.3928	27.5276	43.6966	6.15322	93.6508	17.4719	113.601	9.34679	3.44547	14.1347	235.345	159.531	116.774	10.7828	60.0472	15.7758	134.166	246.601	217.605	4.94982
AT1G10160	0	0		73.0614	74.0666	88.62	174.546	157.915	139.567	109.139	140.367	166.83	76.4523	221.451	185.386	64.8995	66.1053	57.6589	93.3509	127.345	152.39	88.1028	83.558	112.424	72.6563	45.504	77.3023	56.0232	92.0998	74.5336	134.885	160.614	112.809	134.406	89.6139	129.916	61.6888	51.6821	48.058	0	0	0	0	1.81961	2.25369	0	0	0	0
AT1G10170	1	1		395.86	351.467	474.074	521.127	740.227	846.123	1384.91	1293.38	1325.04	1813.62	570.928	360.026	1044.95	713.598	526.404	1234.95	1256.84	1006.48	651.166	509.612	510.756	900.368	882.273	1275.49	636.504	699.038	689.022	942.82	1172.72	1031.69	4464.89	2045.34	1404.9	2336.7	6944.35	5321.72	706.034	873.598	557.358	1155.92	1941.52	1016.41	938.109	916.556	1177.68	2732.3
AT1G10180	1	1		185.31	143.941	164.334	22.6031	0	17.4458	239.776	224.874	251.721	14.1578	0	5.37352	112.755	159.331	211.416	36.9514	13.8419	42.5274	141.759	156.097	182.205	12.8217	15.168	19.3256	119.471	174.069	186.334	9.63466	8.26692	4.10215	113.595	126.248	173.422	14.9549	3.44547	14.1347	179.485	147.512	165.289	2.15656	12.7373	13.5221	239.809	185.307	200.478	14.8495
AT1G10190	0	0		0	0	0	0	0	0	0	0	0	0	0	0	0	0	0	0	0	0	0	0	0	0	0	0	0	0	0	0	0	0	0	0	0	0	0	0	0	0	0	0	0	0	0	0	0	0
AT1G10200	1	1		929.872	1023.66	825.113	139.386	44.4136	95.9521	650.703	834.325	645.911	7.07892	44.9822	40.3014	731.594	1072.94	851.002	190.591	91.3565	233.901	1759.41	1504.96	1294.82	529.964	528.352	253.38	797.824	1180.72	944.92	247.748	231.474	201.005	1709.13	1771.99	1853.86	443.038	237.738	456.551	1472.05	1445.62	1109.64	109.984	192.879	184.802	1269.83	962.17	940.435	96.5214
AT1G10210	1	1		139.481	103.414	171.217	0	0	0	233.162	297.206	264.27	1.41578	0	13.4338	315.32	283.066	232.771	31.117	16.6103	63.7911	188.792	127.633	164.76	14.2463	25.28	10.7364	214.643	217.356	159.005	4.12914	16.5338	20.5107	298.295	292.513	215.72	33.6485	10.3364	26.8559	230.766	400.467	228.471	4.31312	18.1961	9.01475	331.19	423.355	324.392	17.3244
AT1G10220	0	0		2.65678	12.5774	4.30194	267.47	439.202	327.109	0.826814	1.43232	2.95274	723.465	519.026	523.918	20.3221	0	1.06776	106.965	204.86	223.269	1.98728	0	0	235.064	273.024	433.752	0	0.920998	2.48445	517.519	618.838	765.05	0	1.69083	0	158.895	876.873	203.54	1.37361	3.27804	1.12825	543.453	449.444	292.979	1.58464	0	1.51114	514.781
AT1G10230	1	0		67.7478	57.2968	133.36	18.8359	19.7394	26.1687	61.1843	49.415	78.9857	19.821	3.46017	16.1206	27.5331	67.8003	79.014	36.9514	24.9154	42.5274	128.511	112.941	116.301	39.8897	42.976	21.4728	31.049	37.7609	39.7512	5.50552	12.9909	12.3064	124.868	45.0887	52.5705	41.1259	22.3956	36.7502	70.9696	38.7901	78.9778	15.0959	30.9334	31.5516	51.765	27.0833	42.312	16.0869
AT1G10240	1	0		37.1949	45.4182	35.2759	11.3016	19.7394	13.0844	63.6647	85.2229	67.1748	9.91048	13.8407	8.06028	51.7885	49.1552	58.7266	27.2273	8.30514	24.8076	106.651	58.7661	78.5032	0	10.112	8.58914	38.4737	46.0499	62.9395	6.8819	4.72395	10.2554	39.0211	52.4157	45.9236	33.6485	10.3364	7.06735	102.105	112	41.7454	17.2525	10.9177	6.76106	93.494	168.914	98.2244	29.6989
AT1G10250	0	0		0	0	0	0	0	0	0	0	0	0	0	0	0	0	0	0	0	0	0	0	0	0	0	0	0	0	0	0	0	0	0	0	0	0	0	0	0	0	0	0	0	0	0	0	0	0
AT1G10260	0	0		0	0	0	1.25573	0	0	0	0	0	0	0	0	0	0	0	0	0	0	0	0	0	0	0	0	0	0	0	0	0	0	0	0	0	0	0	0	0	0	0	0	0	0	0	0	0.503715	0
AT1G10270	1	0		77.7108	86.644	143.685	22.6031	44.4136	4.36146	102.525	133.206	87.8439	14.1578	3.46017	21.4941	97.677	245.776	151.621	29.1721	44.2941	21.2637	84.7907	64.2754	87.2258	39.8897	32.864	21.4728	139.045	47.8919	120.91	9.63466	12.9909	20.5107	214.183	187.682	138.375	50.4727	32.732	39.5772	54.4864	68.8389	68.2594	36.6615	61.8668	36.059	214.455	136.129	178.819	32.1738
AT1G10280	1	0		72.3972	57.9956	92.922	20.0917	19.7394	26.1687	36.3798	39.3887	52.4111	16.9894	0	8.06028	19.011	64.4103	49.1168	31.117	38.7573	35.4395	71.5421	54.175	79.4724	72.6563	63.2001	49.3876	59.3981	17.499	43.892	26.1512	22.4388	32.8172	67.6367	34.3802	123.269	65.4275	34.4547	86.2217	95.6946	63.9218	91.3886	19.409	90.9805	69.8643	125.187	153.947	167.737	69.2974
AT1G10290	1	1		415.122	366.141	454.285	946.82	1228.78	1007.5	981.428	682.499	998.764	1354.9	1086.49	682.437	631.95	378.834	394.002	1534.45	1168.26	871.811	429.915	280.975	371.194	1232.31	1001.09	1037.14	286.866	326.033	317.182	889.141	817.244	600.964	1065.71	1017.88	468.3	1237.52	1188.69	1009.22	555.395	735.92	344.682	1580.76	1295.56	1178.68	536.666	883.771	856.315	1763.37
AT1G10300	0	0		0	0	0	0	0	0	0	0	0	0	0	0	0	0.847504	0	0	0	0	1.32485	0	0	0	0	0	0	0	0	0	0	0	0	0	0	0	0	0	0.457869	0.54634	0	2.15656	0	0	0	0	0	1.23745
AT1G10310	1	0		231.14	339.589	356.201	207.195	93.7621	100.314	535.776	474.097	489.416	56.6313	86.5043	88.6631	181.587	204.248	153.757	95.2957	96.8933	85.0547	364.997	393.916	303.352	155.285	91.0081	77.3023	255.817	233.934	287.368	55.0552	87.3931	79.9918	206.379	310.549	281.584	140.202	43.0684	145.587	228.019	350.204	198.009	64.6968	114.635	108.177	208.116	352.083	374.26	55.6854
AT1G10320	1	1		21.9184	25.1547	94.6427	10.0458	0	0	249.698	393.171	276.819	26.8999	62.2831	16.1206	55.0662	75.4278	26.6939	40.841	5.53676	21.2637	174.881	35.8106	84.3183	1.42463	5.056	4.29457	81.6723	95.7838	137.473	5.50552	2.36198	0	65.9024	220.371	41.0896	22.4323	8.61369	9.89429	101.647	301.033	33.8476	17.2525	14.5569	6.76106	23.7697	535.965	138.522	43.3109
AT1G10330	1	0		17.9333	16.0711	22.3701	0	0	4.36146	16.5363	22.9171	19.1928	0	0	2.68676	17.6999	23.7301	20.2874	0	8.30514	0	35.1086	23.8737	59.1197	0	2.528	2.14728	33.7489	42.3659	55.4861	0	2.36198	8.20429	45.0911	52.9793	36.2555	1.86936	0	14.1347	9.61524	15.2975	22.001	0	3.63922	9.01475	23.7697	17.818	14.6077	3.71236
AT1G10340	1	1		194.609	127.171	112.711	5.02292	0	0	2514.34	749.818	2502.45	0	0	10.747	245.831	55.0877	29.8972	70.0132	19.3787	63.7911	39.7456	22.0373	20.3527	0	2.528	2.14728	7.42476	3.68399	39.7512	0	0	6.15322	45.9582	23.6716	11.4809	0	0	0	65.9331	332.721	27.0781	17.2525	41.8511	22.5369	65.4986	166.063	785.795	11.1371
AT1G10350	1	1		106.271	132.761	154.87	33.9047	34.5439	13.0844	340.647	266.411	308.561	12.7421	17.3009	26.8676	129.799	162.721	132.402	27.2273	2.76838	21.2637	211.314	169.871	118.239	56.9853	37.92	17.1783	140.395	116.046	173.084	11.011	18.8958	8.20429	86.7137	226.571	192.758	61.6888	13.7819	11.3078	147.434	157.892	112.825	8.62623	21.8353	11.2684	300.554	419.791	325.903	21.0367
AT1G10360	1	1		688.77	699.441	608.295	6.27864	14.8045	13.0844	272.022	227.739	266.485	1.41578	6.92034	5.37352	142.91	394.937	675.89	42.7858	13.8419	38.9834	1666.67	1234.09	1205.65	51.2868	60.6721	15.031	1017.87	651.146	819.041	5.50552	21.2578	22.5618	141.343	212.481	319.048	85.9905	10.3364	81.9813	1567.74	1481.13	1321.19	10.7828	5.45883	22.5369	491.768	463.98	279.058	3.71236
AT1G10370	1	0		39.8517	20.2635	159.172	184.592	39.4788	47.976	33.8994	25.7817	22.1455	18.4052	6.92034	10.747	36.0553	607.66	437.78	369.514	254.691	382.746	978.405	426.972	125.993	72.6563	252.8	75.155	47.2485	26.709	48.0328	23.3985	28.3437	49.2257	92.7836	1915.71	163.15	256.102	41.3457	1556.23	152.928	65.0145	64.8746	60.3836	70.9648	105.923	90.3247	28.5088	35.7637	21.0367
AT1G10380	1	1		154.757	62.8868	199.61	0	0	0	38.0335	25.7817	52.4111	11.3263	0	0	10.4888	33.9002	88.6238	11.6689	11.0735	0	42.3953	71.6211	123.085	32.7666	12.64	36.5038	31.724	77.3639	64.5958	1.37638	7.08593	4.10215	25.147	35.5074	51.362	31.7791	3.44547	29.6829	131.866	33.3267	103.799	4.31312	9.09805	11.2684	147.9	136.129	100.743	7.42473
AT1G10385	0	0		0	0	0	1.25573	0	0	0	0	0	0	0	0	0	0	0	0	0	0	0	0	0	0	0	0	0	0	0	0	0	0	0	0	0	0	0	0	0	0	1.12825	0	0	0	0	0	0	0
AT1G10390	1	0		829.579	656.817	737.353	626.609	631.661	667.303	1095.53	1220.33	1224.65	651.26	775.078	634.076	1092.8	912.762	857.409	1073.54	808.367	719.421	985.692	712.538	836.399	675.276	578.913	672.1	1037.44	841.793	1085.71	721.223	644.819	551.739	1442.92	1691.96	1108.21	945.895	888.932	829.707	951.909	1179	754.238	929.477	806.088	637.793	1369.13	1726.2	1586.7	1032.04
AT1G10400	0	0		0.664195	0	0	0	14.8045	4.36146	0	2.14848	0.738184	1.41578	3.46017	0	0	0	0	0	2.76838	0	0	5.50932	0	0	5.056	4.29457	0	0	0	2.75276	0	4.10215	0	0.563609	0	0	1.72274	4.24041	0	0	0	6.46968	5.45883	2.25369	0	0	1.51114	3.71236
AT1G10410	1	1		117.562	118.786	226.282	1289.63	1268.26	1548.32	1174.08	778.465	1264.51	2013.24	2204.13	1192.92	291.064	322.899	193.264	2292.93	1760.69	1520.35	147.721	76.2122	111.455	1225.18	1221.03	1153.09	255.817	237.618	221.944	1754.88	1577.8	1688.03	602.66	905.72	989.171	1420.71	1564.25	1766.84	179.485	430.516	113.39	1971.09	1779.58	1850.28	689.848	1495.28	1223.02	2205.14
AT1G10417	1	0		3.98517	1.39748	5.16233	2.51146	4.93485	0	25.6312	8.59391	23.6219	1.41578	3.46017	2.68676	0.65555	1.69501	1.06776	3.88962	16.6103	3.54395	1.32485	0	5.81505	9.97243	25.28	2.14728	4.04987	0	1.6563	8.25828	14.1719	18.4597	5.20282	3.94527	9.06388	7.47743	6.89095	5.65388	1.37361	12.0195	1.12825	21.5656	3.63922	15.7758	20.0721	82.6754	52.89	9.89963
AT1G10430	1	0		314.828	287.882	279.626	174.546	187.524	204.989	252.178	374.551	308.561	144.41	79.5839	94.0366	175.032	257.641	193.264	223.653	240.849	226.813	333.201	219.454	315.951	307.721	255.328	169.636	229.493	160.254	242.648	125.251	113.375	112.809	459.582	383.254	361.951	265.449	192.947	214.847	364.921	452.37	315.911	232.908	365.742	295.233	326.965	471.107	330.437	235.116
AT1G10440	0	0		0	0	0	0	0	0	0	0	0	0	0	0	0	0	0	0	0	0	0	0	0	0	0	0	0	0	0	0	0	0	0	0	0	0	0	0	0	0	0	0	0	0	0	0	0	0
AT1G10450	1	0		83.0243	121.581	87.7596	48.9734	69.0879	104.675	200.916	225.59	213.335	66.5418	89.9645	77.9161	162.576	179.671	160.164	252.825	127.345	131.126	121.224	75.294	191.897	65.5331	83.4241	49.3876	155.92	220.119	127.535	85.3355	69.6783	59.4811	280.952	330.275	176.443	147.679	96.4733	93.289	213.367	349.111	138.775	163.898	118.275	92.4012	201.778	391.283	226.672	230.166
AT1G10455	0	0		0	0	0	0	0	0	0	0	0	0	0	0	0	0	0	0	0	0	0	0	0	0	0	0	0	0	0	0	0	0	0	0	0	0	0	0	0	0	0	0	0	0	0	0	0	0
AT1G10460	1	0		20.59	28.6484	23.2305	0	0	0	1.65363	18.6201	2.95274	1.41578	0	0	9.1777	22.8826	36.3037	1.94481	2.76838	0	27.8219	27.5466	108.548	8.5478	2.528	4.29457	29.0241	11.052	35.6105	0	0	0	9.5385	3.94527	12.6894	1.86936	0	1.41347	26.5564	2.18536	42.3095	0	0	0	2.64107	0	0.503715	0
AT1G10470	1	1		3700.23	3295.27	2487.38	298.863	350.374	213.711	2708.64	4201.7	3079.71	21.2368	429.061	408.388	3571.44	3659.52	3693.37	525.099	334.974	822.196	4220.32	4093.42	6392.68	518.566	498.016	433.752	3591.56	3250.2	4317.98	214.715	164.157	278.946	3066.2	878.667	4852.8	770.176	415.18	979.535	4282.9	1898.53	4326.29	741.856	538.605	619.764	491.768	316.447	160.685	167.056
AT1G10480	0	0		0	0	0	0	0	0	0	0	0	0	0	0	0	0	0	0	0	0	0	0	0	0	0	0	0	0	0	0	0	0	0	0	0	0	0	0	0	0.54634	0	0	0	0	0	0.712719	0	0
AT1G10490	1	1		57.1207	91.5352	120.454	10.0458	14.8045	4.36146	65.3183	123.895	95.2258	7.07892	3.46017	8.06028	19.6665	85.5979	139.876	7.77924	13.8419	10.6318	124.536	84.4762	102.733	34.1912	35.392	17.1783	83.0223	31.3139	95.2374	1.37638	10.6289	8.20429	113.595	117.231	65.8642	11.2162	1.72274	8.48082	76.9219	123.473	46.2584	2.15656	23.6549	13.5221	62.3293	102.632	80.0906	13.612
AT1G10500	1	0		569.215	779.796	885.34	1191.69	878.403	1059.83	859.887	1081.4	1078.49	879.202	754.317	889.318	1008.89	642.408	452.729	1524.73	1090.74	971.042	894.277	657.445	565.999	908.916	1127.49	770.875	654.054	687.986	437.264	927.68	935.342	986.566	861.934	1308.7	1189.78	1059.93	840.696	1078.48	871.324	1711.14	631.258	759.109	1002.61	948.802	918.037	1662.77	2064.22	810.533
AT1G10510	1	0		199.258	243.861	171.217	118.039	54.2833	56.699	131.463	216.996	149.113	19.821	17.3009	26.8676	117.343	113.566	114.25	93.3509	63.6727	35.4395	309.354	325.968	311.105	119.669	85.9521	70.8604	165.37	182.358	122.566	44.0442	38.9726	55.379	122.266	312.803	149.252	100.945	27.5638	59.3657	324.171	342.555	225.651	81.9492	101.898	56.3422	139.977	285.8	166.226	80.4345
AT1G10520	0	0		0	0.698742	1.72078	0	0	0	3.30726	1.43232	8.85821	1.41578	0	0	1.3111	4.23752	3.20327	0	0	0	1.32485	1.83644	5.81505	0	0	0	0	1.842	10.766	0	0	2.05107	0	2.25444	0	0	0	0	2.28934	2.7317	1.69238	0	0	0	1.05643	1.42544	0.503715	0
AT1G10522	1	1		263.685	374.526	296.834	74.088	34.5439	13.0844	278.636	298.638	277.557	38.2262	10.3805	99.4101	118.655	146.618	138.808	25.2825	24.9154	46.0713	276.232	389.325	545.646	37.0405	27.808	30.062	87.7471	78.2849	143.27	8.25828	23.6198	18.4597	131.805	110.467	148.043	16.8242	17.2274	48.058	126.83	196.682	282.064	8.62623	29.1138	31.5516	109.869	150.384	97.2169	6.18727
AT1G10530	0	0		3.98517	0.698742	6.88311	1.25573	0	0	0	0	1.47637	0	0	0	0	0	0	0	0	0	11.9237	13.7733	3.8767	0	0	0	0.674978	0.920998	0	0	0	0	0	1.12722	6.04258	1.86936	0	0	7.78377	7.10242	2.82064	0	0	0	2.11286	1.42544	0.503715	4.94982
AT1G10540	0	0		0	0.698742	0.860389	0	0	0	4.96089	4.29695	2.95274	21.2368	0	0	1.3111	0	0	0	0	3.54395	5.96185	0	0	0	2.528	0	0	0	0	0	0	0	21.6784	11.8358	6.04258	0	0	1.41347	2.74721	32.7804	0.564127	0	0	0	11.6207	56.3048	125.929	38.3611
AT1G10550	0	0		1.99258	0	4.30194	0	0	0	0	7.16159	0	0	0	0	1.96665	0	0	0	0	0	1.32485	7.34576	1.93835	1.42463	0	0	1.34996	8.28899	2.48445	0	0	0	3.46855	2.81805	1.20852	0	0	1.41347	139.65	265.521	33.2835	0	1.81961	2.25369	267.277	73.41	61.4532	7.42473
AT1G10560	1	1		106.271	69.8742	160.032	1.25573	0	4.36146	50.4357	111.005	30.2656	4.24735	3.46017	0	63.5884	90.6829	62.9977	64.1787	22.147	138.214	146.396	110.186	125.993	18.5202	58.1441	23.6201	81.6723	98.5468	110.972	6.8819	9.4479	20.5107	114.462	211.917	168.588	207.499	0	202.126	194.136	79.2193	173.187	4.31312	34.5726	9.01475	242.979	135.417	112.328	2.47491
AT1G10570	1	1		27.8962	34.2383	73.133	15.0687	14.8045	8.72292	104.179	103.127	101.131	11.3263	38.0619	24.1808	50.4774	44.9177	42.7103	36.9514	8.30514	14.1758	147.721	51.4203	178.328	14.2463	37.92	4.29457	100.572	200.778	173.912	9.63466	9.4479	16.4086	62.4338	189.936	66.4684	26.171	0	29.6829	135.071	255.141	47.3867	47.4443	36.3922	11.2684	112.51	369.188	168.744	112.608
AT1G10580	1	1		294.902	280.195	333.831	921.705	1218.91	636.773	528.334	446.883	456.936	661.171	491.344	346.592	213.054	526.3	406.815	966.571	617.348	492.609	355.723	324.131	351.811	1181.02	710.369	584.062	278.766	299.324	389.231	403.279	436.966	375.346	743.136	816.67	531.747	914.116	926.833	1298.98	372.247	394.458	259.498	1304.72	1137.26	858.655	478.034	556.633	465.936	826.619
AT1G10585	1	1		35.2023	28.6484	36.1363	5050.54	2728.97	3031.21	41.3407	30.7948	39.862	1990.59	775.078	1109.63	18.3554	16.1026	12.8131	3374.25	3305.44	2696.94	24.5098	22.9555	16.476	2893.43	2990.63	2235.32	46.5735	18.42	29.8134	1208.46	871.569	1833.66	54.6296	144.284	28.4001	3723.76	2787.39	2459.44	35.2559	19.6682	24.8216	1569.97	2498.33	1437.85	72.3654	44.1886	67.4978	1220.13
AT1G10586	1	1		0	1.39748	3.44155	185.848	167.785	157.012	0	1.43232	0	201.041	110.725	56.422	0	0	0	83.6268	127.345	163.022	5.29942	1.83644	0	122.518	136.512	229.759	0	0	0	96.3466	88.5741	143.575	5.20282	1.12722	0.604258	162.634	311.815	156.895	0.915737	0	0	157.429	131.012	189.31	0	0	1.51114	231.404
AT1G10588	1	1		0	0	0	10.0458	4.93485	0	0	0	0	5.66313	17.3009	0	0	0	0	7.77924	11.0735	7.08789	0	0	0	11.3971	0	21.4728	0	0	0	4.12914	2.36198	4.10215	0	0	0	7.47743	5.16821	11.3078	0.457869	0	0	2.15656	0	2.25369	0	0	0	1.23745
AT1G10590	1	1		1422.04	1353.46	1670.87	2438.63	2092.38	1635.55	2131.53	1841.96	2104.56	1323.76	1761.23	2383.16	1351.09	1935.7	1771.41	1845.62	1730.24	1839.31	1493.77	1472.82	1300.63	2956.11	2684.74	2419.99	1000.99	933.892	1174.32	2195.33	2265.13	2256.18	2192.99	1626.58	1698.57	2067.51	1872.62	1840.34	960.151	1163.16	973.119	2182.44	1850.54	2373.13	1557.18	1047.7	1287.49	1668.09
AT1G10600	1	0		163.392	161.409	184.984	35.1604	34.5439	39.2531	433.251	409.643	589.071	62.2945	93.4246	48.3617	295.653	228.826	309.649	159.474	69.2095	152.39	187.467	148.752	203.527	55.5607	42.976	34.3566	392.162	320.507	336.229	67.4426	85.0311	51.2768	275.749	353.947	308.172	143.941	74.0777	98.9429	202.378	323.433	174.879	36.6615	52.7687	60.8496	287.877	616.502	441.758	77.9596
AT1G10610	1	1		23.911	22.3597	32.6948	5.02292	0	0	133.944	285.747	98.9167	7.07892	6.92034	2.68676	70.7994	102.548	41.6425	38.8962	11.0735	17.7197	109.301	33.9741	74.6265	1.42463	2.528	6.44185	78.9724	123.414	149.895	11.011	12.9909	12.3064	43.3568	212.481	58.0088	37.3872	13.7819	11.3078	64.1016	192.312	20.3086	10.7828	1.81961	2.25369	55.4625	285.8	76.0609	29.6989
AT1G10620	0	0		0	0	0	0	0	0	0.826814	0	7.38184	0	0	0	0	0	0	0	0	0	0	0	0	1.42463	0	0	0	0	0	0	0	0	0	0	0	0	0	0	1.37361	0	0	0	0	0	0.528214	2.85088	1.51114	0
AT1G10630	1	1		688.106	733.679	801.882	2074.46	1746.94	1465.45	957.451	575.076	1097.68	1097.23	951.547	1413.24	171.099	411.887	452.729	1038.53	1068.59	1010.02	806.174	627.144	749.173	2105.61	1794.88	1799.42	333.439	367.478	417.388	1253.88	1384.12	984.515	390.211	424.961	293.67	1056.19	849.309	835.361	612.17	560.545	600.795	1884.83	1555.77	2113.96	689.32	540.241	689.585	1851.23
AT1G10640	0	0		39.8517	120.184	0	0	0	0	0	0	2.21455	0	0	0	0	0	9.60981	0	0	3.54395	49.0196	16.528	392.516	1.42463	0	0	1.34996	4.60499	12.4223	0	0	0	0	0	0	0	0	0	130.493	1.63902	515.048	0	0	0	12.1489	0.712719	1.51114	0
AT1G10650	1	1		96.3082	100.619	116.152	1310.98	2043.03	1814.37	172.804	132.489	168.306	3055.26	3840.79	1735.65	85.8771	118.651	106.776	956.846	1649.95	1123.43	157.658	122.123	185.113	1049.95	1013.73	1339.91	155.245	93.0208	168.943	2098.98	1647.48	1942.37	171.693	191.627	241.099	457.993	1057.76	726.524	166.206	215.804	75.0289	3437.55	1628.55	1584.34	481.732	663.541	578.768	4618.18
AT1G10652	0	0		0	0	0	0	0	0	0	0	0	0	0	0	0	0	0	0	0	0	0	0	0	0	0	0	0	0	0	0	0	0	0	0	0	0	0	0	0	0	0	0	0	0	0	0	0	0
AT1G10657	1	0		45.8294	46.8157	29.2532	6.27864	0	4.36146	42.9943	33.6595	62.0075	1.41578	10.3805	0	0.65555	30.5101	219.958	9.72405	13.8419	17.7197	39.0832	23.8737	100.794	8.5478	2.528	10.7364	73.5726	34.9979	88.6122	2.75276	9.4479	6.15322	0.867137	3.94527	4.83407	0	3.44547	1.41347	113.094	27.8633	102.107	8.62623	1.81961	22.5369	88.74	52.0285	38.2823	12.3745
AT1G10660	1	0		437.04	435.316	397.5	115.527	88.8273	122.121	719.328	1082.83	921.254	179.805	183.389	126.278	1323.56	749.193	736.752	425.913	285.143	453.625	460.387	509.612	422.561	148.162	174.432	94.4805	1176.49	1048.1	818.213	221.597	269.265	274.844	1044.9	1069.73	1323.93	409.39	194.669	569.628	412.082	492.252	452.994	166.055	151.028	153.251	618.011	714.144	579.272	275.952
AT1G10670	1	0		2677.37	2747.45	2237.87	2040.56	1440.98	1347.69	982.255	972.544	1113.18	893.359	1335.63	926.932	1268.49	1367.87	1678.51	1458.61	1146.11	1219.12	1947.54	1841.95	1839.5	2396.23	1501.63	1492.36	1696.89	1270.98	1437.67	1248.38	1816.36	1345.5	737.933	993.08	1300.36	1248.73	820.023	1290.5	1720.67	1604.6	1905.62	935.946	1317.4	1370.24	1983.45	1238.71	1619.95	605.115
AT1G10680	0	0		0	0	0	0	0	0	0	0	0	1.41578	0	2.68676	0	0	0	0	2.76838	0	0	0	0	0	0	0	0	0	0	0	1.18099	0	0	0	0	0	0	0	0	0	0	0	0	0	0	0	0	0
AT1G10682	1	1		168.705	136.255	263.279	23.8588	9.8697	34.8917	789.608	383.145	737.446	24.0683	34.6017	51.0485	196.665	350.019	339.547	112.799	107.967	233.901	21.8601	28.4648	93.0409	19.9449	179.488	92.3333	288.216	522.206	338.714	173.424	210.216	260.486	348.589	417.071	311.193	214.976	60.2958	144.174	154.302	112.546	97.594	36.6615	54.5883	33.8053	301.082	326.425	330.941	37.1236
AT1G10690	1	0		37.8591	38.4308	66.2499	26.3703	93.7621	13.0844	279.463	163.284	296.012	76.4523	69.2034	24.1808	55.7218	133.058	93.9626	46.6754	47.0624	46.0713	58.2936	25.7101	57.1814	24.2188	15.168	38.6511	86.3972	63.5489	111.8	44.0442	38.9726	43.0725	96.2522	30.9985	76.1366	28.0404	36.1775	32.5098	48.0762	34.4194	40.6171	21.5656	23.6549	27.0442	108.812	110.471	119.38	40.836
AT1G10700	1	1		153.429	168.397	161.753	6711.87	12421	11536.1	226.547	222.725	298.227	11802	11698.8	9911.46	98.9881	94.9204	109.979	8263.5	9902.49	7041.82	187.467	128.551	164.76	6578.96	6785.16	8793.13	83.0223	94.8628	95.2374	9956.73	6334.82	8669.88	164.756	247.424	91.243	5559.47	11719.8	6099.12	220.693	154.068	156.827	13148.5	7767.92	7297.44	62.8575	67.7083	51.8826	15371.7
AT1G10710	0	0		0	1.39748	0	3.76719	0	0	0	0	0.738184	5.66313	17.3009	0	0	0	3.20327	1.94481	2.76838	7.08789	2.64971	0	0	0	2.528	0	0	0	0	9.63466	2.36198	2.05107	6.93709	0.563609	0	0	3.44547	0	0.915737	0	0	10.7828	1.81961	2.25369	2.11286	1.42544	0.503715	3.71236
AT1G10717	0	0		0	0	0	0	0	0	0	0	0	0	0	0	0.65555	0	0	0	0	0	0	0	0	0	0	0	0	0	0	0	0	0	0	0	0	0	0	0	0	0	0	0	0	0	0	0	0	0
AT1G10720	1	0		162.063	149.531	279.626	281.283	236.873	204.989	601.094	536.403	735.232	236.436	332.176	204.194	319.909	273.744	241.313	443.417	340.511	368.571	270.27	151.506	205.465	334.789	285.664	281.294	446.16	340.769	318.838	392.268	357.839	309.712	621.737	705.639	400.623	295.359	234.292	357.608	194.594	437.072	174.879	243.691	447.624	344.814	341.227	796.107	709.734	283.377
AT1G10730	1	0		7.97033	25.8534	20.6493	15.0687	19.7394	0	61.1843	85.9391	75.2948	12.7421	6.92034	13.4338	30.8109	35.5952	26.6939	50.5651	33.2205	24.8076	45.0451	22.0373	34.8903	28.4927	10.112	19.3256	20.9243	35.9189	20.7038	11.011	8.26692	8.20429	68.5038	116.667	60.4258	42.9952	25.8411	46.6445	63.6437	101.619	30.4629	47.4443	23.6549	24.7906	52.2932	176.754	82.6092	76.7222
AT1G10740	1	1		494.161	424.136	444.821	204.684	286.221	348.917	305.921	451.18	337.35	277.494	595.15	343.905	253.698	190.688	175.112	408.41	462.319	404.01	606.121	458.192	313.044	400.322	376.672	809.526	498.809	369.32	337.057	912.54	744.022	687.109	435.303	243.479	262.248	622.496	945.783	487.647	1063.17	803.12	904.86	616.776	311.153	633.286	556.738	853.124	409.52	857.556
AT1G10745	0	0		0	0	0	0	0	0	0	0	0	0	0	0	0	0	0	0	0	0	0	0	0	4.2739	0	0	0	0	0	0	0	0	0	0	0	0	0	0	0	0	0	0	0	0	0	0	0	1.23745
AT1G10747	0	0		0	0	0	8.7901	0	0	0	0	0	5.66313	6.92034	8.06028	0	0	0	0	0	0	0	0	0	11.3971	7.58401	10.7364	0	0	0	22.0221	20.0768	4.10215	0	0	0	3.73872	0	7.06735	0	0	0	10.7828	3.63922	31.5516	0	0	0	18.5618
AT1G10750	1	0		5.97775	4.19245	4.30194	3.76719	0	0	3.30726	1.43232	5.90548	5.66313	0	0	1.96665	5.08502	5.33878	0	0	0	1.32485	1.83644	31.9828	0	0	4.29457	3.37489	2.763	7.45336	5.50552	3.54296	0	2.60141	3.38166	5.43833	1.86936	0	2.82694	25.6406	7.10242	12.4108	0	0	0	4.75393	17.1053	5.03715	0
AT1G10760	1	1		5583.22	6920.34	5706.1	452.062	241.808	170.097	1227.82	2796.6	1085.13	171.31	55.3627	45.6749	1783.1	6582.56	6576.31	464.81	293.448	549.312	8373.74	5226.51	5704.57	472.978	614.305	313.504	1713.77	1637.54	2634.35	45.4205	68.4973	36.9193	1833.13	4897.76	2415.22	353.309	86.1369	645.956	7968.75	9000.95	5313.51	86.2623	505.852	374.112	6440.52	15108.2	4324.89	105.184
AT1G10770	0	0		3.98517	5.58993	21.5097	1.25573	0	0	0	6.44543	0	2.83157	0	0	13.7666	33.9002	23.4907	1.94481	2.76838	10.6318	5.29942	1.83644	0	0	10.112	0	13.4996	0	3.3126	4.12914	10.6289	6.15322	14.7413	10.145	8.45962	1.86936	1.72274	1.41347	3.66295	6.00974	3.38476	0	0	0	40.6725	41.3377	7.05201	2.47491
AT1G10780	0	0		2.65678	11.8786	2.58117	0	0	0	0	1.43232	0.738184	1.41578	0	0	3.9333	4.23752	0	1.94481	2.76838	7.08789	6.62427	1.83644	17.4452	1.42463	2.528	0	2.02493	0	0	0	0	0	5.20282	1.12722	1.81278	0	0	0	9.61524	8.74144	6.2054	0	1.81961	2.25369	1.58464	3.56359	3.02229	2.47491
AT1G10790	0	0		1.32839	1.39748	1.72078	0	0	0	0	0.716159	0	0	0	2.68676	0	1.69501	1.06776	0	0	0	3.31214	0.91822	1.93835	0	0	0	0	0	0	0	0	0	6.93709	3.38166	3.02129	0	0	0	8.6995	10.9268	0.564127	0	5.45883	0	9.50786	9.97806	7.05201	1.23745
AT1G10800	0	0		0	1.39748	5.16233	0	0	0	0	0	0	0	0	0	0	0	1.06776	0	0	0	0	0	0	0	0	0	0	0	0	2.75276	0	0	0	0	2.41703	0	0	0	1.83147	0	0.564127	0	0	0	0	0	0	0
AT1G10810	0	0		0	1.39748	0.860389	3.76719	0	0	1.65363	6.44543	10.3346	0	0	0	0	2.54251	1.06776	0	0	0	3.97456	1.83644	0.969176	0	0	0	0.674978	8.28899	2.48445	0	0	4.10215	0	1.12722	0	0	0	1.41347	2.28934	6.55608	1.69238	0	0	0	1.05643	17.818	1.51114	0
AT1G10820	1	1		155.422	152.326	146.266	11.3016	0	13.0844	119.061	154.69	125.491	5.66313	13.8407	5.37352	146.843	100.005	125.995	33.0618	5.53676	53.1592	157.658	91.822	196.743	15.671	5.056	2.14728	158.62	155.649	139.958	5.50552	9.4479	8.20429	110.126	151.611	143.813	22.4323	10.3364	24.029	209.704	276.448	152.878	4.31312	0	15.7758	205.475	436.897	214.079	30.9364
AT1G10830	1	0		267.67	281.593	182.402	135.619	69.0879	122.121	104.179	95.9653	127.706	45.3051	79.5839	107.47	120.621	87.2929	86.4883	138.082	102.43	67.335	274.245	269.957	188.989	116.82	116.288	83.7441	113.396	112.362	110.972	99.0993	119.28	96.4004	73.7066	116.104	122.06	128.986	60.2958	90.4621	339.739	357.853	287.141	51.7574	80.0629	99.1622	163.218	164.638	213.071	47.0233
AT1G10840	1	0		835.557	928.628	898.246	612.796	335.57	453.592	1254.28	1577.7	1211.36	396.419	269.893	319.725	1366.17	1430.59	1542.91	707.911	426.33	733.597	1081.08	1305.71	1180.46	760.754	525.824	457.372	946.319	1037.04	1123.8	261.512	312.962	287.15	1599.87	1505.96	1317.28	626.235	515.098	590.831	1268.3	1418.3	1323.44	398.963	511.311	522.855	1261.9	1046.27	1101.62	538.293
AT1G10850	1	1		120.219	148.133	66.2499	6.27864	9.8697	4.36146	52.9161	34.3756	91.5349	2.83157	17.3009	8.06028	15.7332	35.5952	53.3878	1.94481	2.76838	17.7197	170.906	179.971	277.184	1.42463	2.528	0	53.3233	25.788	65.4239	1.37638	1.18099	2.05107	13.007	22.5444	16.315	3.73872	3.44547	8.48082	165.291	44.7999	241.446	4.31312	3.63922	6.76106	136.279	64.1447	87.1426	3.71236
AT1G10865	1	0		551.946	421.341	957.612	485.967	350.374	318.386	2772.31	1218.9	2485.47	199.625	228.371	322.411	728.972	844.961	607.554	507.595	567.518	744.229	456.412	610.616	471.989	572.703	429.76	292.031	712.102	607.859	703.928	300.051	380.278	352.785	1213.99	944.609	951.707	772.045	449.634	698.254	262.359	634.301	255.55	452.877	520.409	549.9	584.205	846.71	820.551	311.838
AT1G10870	1	0		49.1504	80.3553	44.7402	22.6031	54.2833	17.4458	92.6032	144.664	101.131	28.3157	3.46017	10.747	21.6332	49.1552	66.2009	40.841	24.9154	31.8955	94.0647	68.8665	92.0717	41.3144	27.808	17.1783	80.9974	79.2059	75.3617	11.011	22.4388	10.2554	37.2869	89.0503	29.6087	20.5629	17.2274	22.6155	140.566	151.883	77.8495	32.3484	43.6707	36.059	103.002	274.397	124.418	80.4345
AT1G10880	0	0		1.99258	0	0	0	0	0	0	0	0	0	0	0	0	0	0	0	2.76838	3.54395	0	0	0	0	0	0	0	0	0.828151	0	0	0	0	0	0	0	0	0	0	0	0	0	1.81961	0	0	0	0	0
AT1G10890	1	0		104.279	150.229	204.772	212.218	231.938	183.181	604.401	965.382	576.522	294.483	529.406	249.869	236.654	255.099	130.266	297.556	238.081	209.093	548.49	184.562	495.249	182.353	219.936	225.465	456.96	634.568	670.802	218.844	233.836	217.414	289.624	666.75	222.367	151.418	117.146	248.771	261.901	1101.97	96.4657	804.396	229.271	295.233	276.256	1762.55	408.009	1066.69
AT1G10900	1	0		137.488	85.9452	298.555	91.6682	167.785	139.567	190.994	449.748	274.605	159.984	76.1238	69.8558	88.4993	545.792	366.241	334.507	246.386	233.901	463.699	168.034	190.928	284.927	321.056	251.232	287.541	189.726	278.259	220.221	229.112	192.801	632.143	432.852	296.691	433.691	418.625	483.407	300.82	374.789	77.2854	161.742	280.22	216.354	244.563	707.73	536.456	227.692
AT1G10910	1	1		197.266	259.932	203.052	5.02292	0	0	84.3351	194.079	104.822	0	27.6814	21.4941	148.154	115.261	133.47	38.8962	27.6838	35.4395	370.297	213.027	269.431	5.69853	12.64	12.8837	224.093	221.961	203.725	12.3874	21.2578	10.2554	125.735	177.537	165.567	42.9952	13.7819	29.6829	456.037	485.696	316.475	4.31312	16.3765	11.2684	180.121	404.112	183.856	14.8495
AT1G10920	1	1		75.7182	108.305	170.357	16.3245	19.7394	0	406.793	500.595	504.918	24.0683	20.761	8.06028	72.7661	103.395	80.0818	48.6202	13.8419	24.8076	257.022	161.607	258.77	0	17.696	15.031	249.067	249.591	308.9	12.3874	15.3528	16.4086	221.987	330.275	175.839	42.9952	0	117.318	309.977	651.237	243.139	12.9394	10.9177	24.7906	263.579	843.146	465.936	58.1603
AT1G10930	1	0		23.2468	60.7905	50.7629	11.3016	0	4.36146	24.8044	47.2665	15.5019	1.41578	41.5221	2.68676	7.21105	7.62753	24.5584	9.72405	5.53676	0	27.1595	30.3012	70.7498	11.3971	17.696	0	18.8994	17.499	43.0639	8.25828	10.6289	4.10215	13.007	15.2175	15.1065	11.2162	5.16821	16.9616	42.5818	34.4194	41.7454	6.46968	3.63922	13.5221	30.6364	57.7302	29.2154	22.2742
AT1G10940	1	0		474.899	496.805	813.067	620.33	829.055	536.459	1974.43	1776.79	2334.14	617.282	643.592	585.714	617.528	920.389	540.285	875.164	692.095	676.894	841.945	594.088	590.228	690.947	667.393	517.496	882.196	1007.57	1348.23	590.467	702.688	500.462	968.592	1325.05	1085.85	721.572	687.372	638.889	753.652	1248.93	471.61	864.78	838.841	673.852	1064.35	1933.61	1637.07	973.876
AT1G10950	1	0		663.53	795.168	808.765	544.986	542.833	462.315	1002.1	812.84	1043.05	271.83	190.309	233.748	732.905	718.683	762.378	729.304	525.992	474.889	879.041	691.419	642.564	531.388	513.184	337.124	423.886	522.206	472.046	282.158	290.523	227.669	934.773	1060.71	700.335	592.587	401.398	466.445	1347.05	1097.05	1093.84	493.852	622.307	567.929	1415.09	910.855	1008.94	637.289
AT1G10960	1	1		4917.03	4709.52	3771.08	532.429	167.785	143.928	821.853	804.246	839.316	7.07892	48.4424	182.7	949.237	1110.23	1101.93	198.371	110.735	248.076	3614.87	4977.67	3642.16	565.579	490.432	203.992	2658.74	1500.31	1763.13	72.9481	112.194	104.605	415.358	450.324	1791.63	239.278	46.5139	359.021	4961.46	2769.94	6390.43	12.9394	116.455	96.9085	4263.75	1513.1	2107.54	17.3244
AT1G10970	1	1		85.6811	60.0918	110.13	6.27864	4.93485	0	68.6256	146.813	84.153	1.41578	0	8.06028	62.2773	93.2254	85.4205	7.77924	0	10.6318	39.7456	50.5021	56.2122	5.69853	2.528	0	74.9226	155.649	127.535	1.37638	8.26692	10.2554	107.525	83.4142	111.788	29.9097	1.72274	11.3078	40.2924	56.8194	41.7454	2.15656	0	0	155.823	178.18	96.2095	7.42473
AT1G10980	0	0		0	0	0	0	0	0	0	0	0	0	0	0	0	0	0	0	0	0	0	0	0	0	0	0	0	0	0	0	0	0	0	0	0	0	0	0	0.457869	0	0	0	0	0	0	0	0	0
AT1G10990	1	1		37.8591	14.6736	37.8571	439.505	498.42	340.194	14.0558	48.6988	18.4546	362.441	394.46	354.652	5.2444	11.8651	16.0164	182.812	163.334	216.181	3.31214	5.50932	33.9212	464.43	316	416.573	19.5744	1.842	7.45336	634.511	656.629	580.454	52.8953	25.3624	18.732	198.152	160.215	214.847	1.37361	2.18536	11.8467	69.0099	47.3099	69.8643	13.7336	11.4035	11.5854	95.284
AT1G11000	1	1		55.7923	55.2006	28.3928	5.02292	0	0	9.09496	4.29695	9.5964	8.4947	10.3805	2.68676	5.89995	33.0526	40.5748	15.5585	11.0735	14.1758	61.6057	41.3199	155.068	17.0956	15.168	8.58914	60.073	130.782	117.597	5.50552	4.72395	14.3575	4.33568	10.7086	1.20852	5.60808	6.89095	9.89429	74.1747	29.5024	68.8235	10.7828	1.81961	11.2684	118.848	37.0614	50.3715	14.8495
AT1G11010	0	0		0	0	0	0	0	0	0	0	0	0	0	0	0	0	0	0	0	0	0	0	0	0	0	0	0	0	0	0	0	0	0	0	0	0	0	0	0	0	0	0	0	0	0	0	0	0
AT1G11020	1	0		212.542	167.698	171.217	99.2026	69.0879	117.759	279.463	272.857	296.75	133.084	48.4424	77.9161	184.21	192.383	181.519	190.591	107.967	152.39	183.492	157.016	238.417	141.039	174.432	115.953	232.192	160.254	177.224	100.476	155.89	164.086	284.421	290.259	267.082	198.152	151.601	237.463	192.763	239.297	182.777	157.429	151.028	162.265	283.651	281.524	290.14	180.668
AT1G11030	0	0		0	0	0	0	0	0	0	0	0	0	0	0	0	0	0	0	0	0	0	0	0	0	0	0	0	0	0	0	0	0	0	0	0	0	0	0	0	0	0	0	0	0	0	0	0	0
AT1G11040	1	1		0	0	0	26.3703	123.371	43.6146	2.48044	0	0	252.009	96.8848	69.8558	0	0	0	13.6137	8.30514	7.08789	0	0	0	12.8217	12.64	21.4728	0	0	0	37.1623	17.7148	16.4086	0	0	0	13.0855	1.72274	2.82694	0	0	0	12.9394	3.63922	0	0	0	0	11.1371
AT1G11050	1	1		98.3008	128.568	274.464	2488.85	3173.11	2882.92	1437	1459.53	988.429	5967.53	2214.51	2023.13	178.965	104.243	88.6238	1876.74	2317.13	1513.27	153.683	168.034	485.557	1675.37	1430.85	2213.85	443.461	439.316	743.68	2269.65	2450.55	1782.38	866.27	537.683	467.696	1994.61	1500.5	1519.48	132.324	210.341	111.133	1104.16	1006.24	973.593	759.572	1406.91	1573.6	2187.82
AT1G11060	1	0		72.3972	81.7528	94.6427	41.4391	44.4136	56.699	171.977	218.428	144.684	62.2945	89.9645	51.0485	89.1548	72.0378	58.7266	120.578	91.3565	85.0547	119.237	100.086	92.0717	38.4651	32.864	51.5348	128.921	104.073	112.629	46.7969	53.1445	59.4811	124.001	188.809	89.4302	72.905	80.9687	97.5294	133.24	220.175	95.3375	97.0451	58.2276	90.1475	99.8325	259.43	197.96	150.969
AT1G11070	0	0		0	4.89119	1.72078	0	0	0	4.13407	2.14848	3.69092	0	0	0	4.58885	2.54251	8.54205	5.83443	0	3.54395	1.98728	5.50932	0	0	0	0	7.42476	0	6.62521	0	0	0	0	6.76331	3.02129	1.86936	1.72274	2.82694	10.9888	9.83412	2.82064	2.15656	3.63922	0	1.05643	2.85088	1.00743	0
AT1G11080	0	0		0	0	0	0	0	0	1.65363	0	0.738184	0	0	0	1.3111	0	0	1.94481	0	0	1.32485	0	0.969176	0	12.64	0	0	1.842	0	5.50552	2.36198	6.15322	11.2728	3.38166	1.20852	5.60808	0	5.65388	0	2.7317	0	0	1.81961	0	0.528214	0.712719	1.51114	0
AT1G11090	1	1		112.249	127.87	148.847	57.7635	34.5439	30.5302	95.0836	138.219	115.157	55.2156	13.8407	24.1808	114.721	128.821	135.605	58.3443	44.2941	38.9834	94.0647	75.294	82.3799	29.9173	20.224	21.4728	74.9226	35.9189	75.3617	6.8819	10.6289	4.10215	116.196	58.0518	121.456	57.9501	20.6728	21.2021	92.9473	115.824	75.593	6.46968	3.63922	18.0295	274.143	244.463	319.355	34.6487
AT1G11100	1	1		0	1.39748	0	27.626	83.8924	39.2531	8.26814	8.59391	19.931	56.6313	294.115	88.6631	6.5555	4.23752	1.06776	114.744	91.3565	63.7911	0.662427	0	0	15.671	7.58401	4.29457	0.674978	0	0	22.0221	42.5156	18.4597	4.33568	15.7811	2.41703	11.2162	27.5638	29.6829	0.457869	0	1.69238	69.0099	27.2942	54.0885	1.58464	8.55263	3.526	90.3342
AT1G11110	0	0		0	0	0	0	4.93485	0	0	0	0	2.83157	0	2.68676	0	0	0	0	0	0	0	0	0	0	0	0	0	0	0	0	1.18099	0	0	0	0	0	0	0	0	0	0	0	0	0	0	0	0	1.23745
AT1G11112	0	0		1.32839	1.39748	0	0	0	0	0	0	0	0	0	0	0	0	0	0	0	0	0	0	0	0	0	0	0	0	1.6563	0	0	0	0	0	1.20852	0	0	0	0	0	0	0	0	0	0.528214	0	0	0
AT1G11120	0	0		3.98517	6.98742	4.30194	0	0	0	0	1.43232	0	0	0	0	0	1.69501	17.0841	0	0	0	2.64971	0	13.5685	0	0	0	10.1247	0	3.3126	0	0	0	0	0	0.604258	0	0	0	7.78377	0	10.7184	0	0	0	17.4311	3.56359	7.55572	0
AT1G11125	1	0		0.664195	2.79497	7.7435	1.25573	0	0	19.8435	7.16159	27.3128	0	0	0	0	3.39002	6.40654	1.94481	0	0	1.32485	2.75466	24.2294	0	0	0	5.39982	7.36799	9.93781	4.12914	3.54296	0	22.5456	5.63609	6.04258	0	0	4.24041	7.78377	9.83412	10.1543	2.15656	3.63922	0	12.1489	5.70175	6.54829	1.23745
AT1G11130	0	0		53.7998	56.5981	38.7175	0	0	0	0.826814	7.87775	3.69092	0	0	0	3.27775	11.0175	36.3037	0	0	0	23.185	23.8737	55.243	0	0	0	7.42476	5.52599	2.48445	0	0	0	3.46855	3.94527	5.43833	0	0	0	48.5341	15.2975	62.6181	2.15656	0	0	23.2414	22.807	7.55572	0
AT1G11145	0	0		0	0	0	0	0	0	0	0	0	0	0	0	0	0	0	0	0	0	0	0	0	0	0	0	0	0	0	0	0	0	0	0	0	0	0	0	0	0	0	0	0	0	0	0	0	0
AT1G11150	1	1		78.375	109.702	114.432	2.51146	9.8697	0	52.0893	104.559	60.5311	1.41578	3.46017	10.747	93.0881	138.143	107.843	25.2825	19.3787	24.8076	11.2613	12.8551	7.75341	0	5.056	15.031	10.1247	11.973	17.3912	0	5.90494	0	5.20282	5.63609	3.02129	1.86936	1.72274	0	186.353	177.014	160.212	4.31312	9.09805	11.2684	191.742	298.629	188.893	7.42473
AT1G11160	0	0		3.98517	4.89119	5.16233	0	0	0	0	0.716159	0.738184	0	0	0	0	0	1.06776	0	0	0	7.94913	0.91822	5.81505	0	0	0	0	0	0	0	0	0	0	0	0	0	0	0	7.78377	3.27804	1.69238	2.15656	0	0	1.05643	7.83991	1.00743	2.47491
AT1G11170	1	0		7.30614	6.98742	35.2759	0	0	0	3.30726	21.4848	9.5964	22.6525	3.46017	0	26.222	47.4602	11.7453	11.6689	2.76838	7.08789	1.98728	5.50932	17.4452	0	0	4.29457	4.04987	3.68399	23.1882	0	0	0	25.147	21.9808	22.3576	3.73872	0	0	9.61524	20.7609	7.89778	8.62623	9.09805	0	50.1804	255.866	124.418	19.7993
AT1G11175	1	1		189.96	218.706	418.149	28.8818	34.5439	17.4458	789.608	1702.31	747.781	35.3946	83.0441	77.9161	1465.81	1216.17	755.972	229.488	113.504	251.62	555.776	473.801	430.314	81.2041	65.7281	17.1783	647.304	963.364	498.547	57.808	152.347	268.691	1336.26	990.262	620.573	257.971	94.7505	91.8756	700.997	1791.45	841.113	73.323	96.4394	146.49	2061.09	2418.97	1429.04	90.3342
AT1G11180	1	1		163.392	152.326	121.315	72.8323	74.0227	74.1448	198.435	169.014	182.332	46.7209	370.238	257.929	383.497	133.906	116.385	196.426	171.639	223.269	170.906	186.399	192.866	42.739	88.4801	96.6278	184.269	203.541	193.787	236.737	214.94	149.728	202.043	231.643	240.495	207.499	213.619	147.001	251.37	276.448	275.858	19.409	9.09805	13.5221	265.164	261.568	177.811	18.5618
AT1G11185	1	1		0	2.79497	12.9058	3.76719	0	0	13.229	0	0.738184	5.66313	10.3805	0	0.65555	1.69501	3.20327	1.94481	11.0735	7.08789	3.31214	0	9.69176	0	0	4.29457	0.674978	4.60499	0	0	3.54296	0	20.8113	17.4719	7.85536	24.3017	0	4.24041	1.37361	2.18536	0	6.46968	5.45883	6.76106	1.58464	2.13816	5.03715	16.0869
AT1G11190	1	1		3.32097	3.49371	23.2305	1.25573	29.6091	8.72292	7.44133	3.58079	0	596.045	58.8229	5.37352	0	2.54251	9.60981	19.4481	13.8419	0	4.63699	0	13.5685	1.42463	5.056	0	0	4.60499	0	4.12914	2.36198	6.15322	0	1.69083	4.22981	9.34679	0	8.48082	11.4467	1.09268	2.82064	10.7828	7.27844	0	6.33857	6.41447	11.0817	146.02
AT1G11200	1	1		220.513	195.648	220.259	981.98	873.468	1709.69	257.139	229.171	335.136	713.555	1193.76	1166.05	128.488	151.703	122.792	1046.31	1342.66	1201.4	123.211	109.268	171.544	1141.13	1314.56	1322.73	145.795	120.651	125.879	1490.62	1412.46	1439.85	350.323	218.68	291.253	781.392	1803.71	1677.79	138.276	175.922	113.954	1477.24	1928.79	2073.39	178.008	200.987	195.945	1518.36
AT1G11210	1	1		107.6	87.3427	390.616	6.27864	4.93485	0	454.748	2659.1	468.009	18.4052	6.92034	13.4338	1209.49	635.628	376.918	83.6268	38.7573	166.566	974.431	450.846	257.801	29.9173	75.8401	6.44185	122.171	252.354	217.804	61.9371	153.528	96.4004	995.473	2777.47	1590.41	334.615	18.9501	286.934	563.178	1414.47	269.653	0	36.3922	27.0442	4175.54	6269.07	4306.76	55.6854
AT1G11220	1	1		0	4.19245	10.3247	0	0	0	0.826814	30.7948	5.16729	1.41578	0	0	0	32.2051	18.1519	1.94481	0	0	7.94913	0.91822	22.291	0	0	0	8.77471	6.44699	13.2504	0	2.36198	0	5.20282	10.7086	14.5022	0	0	0	17.8569	12.5658	19.7444	0	0	0	182.762	198.136	91.6761	0
AT1G11230	0	0		0	0	0	0	0	0	0	0	0	0	0	0	0	0	0	1.94481	0	3.54395	0	0	0	0	0	0	0	0	0	0	0	2.05107	0	0.563609	0	0	3.44547	0	0	0	0	0	0	0	0	4.27631	2.51857	0
AT1G11240	1	0		217.192	251.547	347.597	243.611	192.459	113.398	380.335	462.639	357.281	56.6313	79.5839	158.519	283.853	310.186	297.904	149.75	102.43	184.285	272.92	282.812	309.167	219.393	161.792	103.07	256.492	222.882	303.931	60.5607	121.642	84.094	290.491	299.277	265.874	158.895	108.532	137.107	135.529	173.19	152.314	75.4795	81.8825	99.1622	118.848	179.605	147.588	60.6353
AT1G11250	0	0		0.664195	0	0	0	0	0	0	0	0	0	0	0	0	0	0	0	0	0	0	0	0	0	0	0	0	0	0	0	0	0	0	0	0	0	0	0	0.457869	0	1.12825	0	0	0	0	0	0	0
AT1G11260	1	1		1283.89	716.21	650.454	115.527	69.0879	130.844	11101.6	6486.25	9851.07	19.821	204.15	335.845	37884.9	2933.21	2430.21	4292.2	1580.74	7424.57	1728.94	1170.73	2119.59	96.8751	212.352	45.093	5935.76	8450.16	5137.85	316.567	380.278	418.419	9695.45	24442	4075.12	4916.41	451.357	1566.12	5607.06	7853.09	3272.5	45.2877	54.5883	76.6254	2586.14	868.091	1116.74	48.2607
AT1G11265	1	1		0	0	0	0	0	0	0	0	0	0	0	0	0	0	0	0	0	0	0	0	0	0	0	0	0	0	0	0	0	0	0	0	0	0	0	0	0	0	0	0	0	0	0	0	0	0
AT1G11270	0	0		45.1652	17.4685	24.9513	8.7901	24.6742	17.4458	47.1284	72.3321	55.3638	15.5736	6.92034	2.68676	38.6775	44.9177	34.1682	52.5099	38.7573	35.4395	54.319	15.6097	46.5204	8.5478	7.58401	10.7364	10.7996	32.2349	16.563	6.8819	11.8099	0	32.9512	37.7618	21.149	7.47743	10.3364	21.2021	163.459	243.121	148.93	28.0353	20.0157	6.76106	164.275	427.631	252.361	47.0233
AT1G11280	1	1		96.3082	111.799	81.7369	15.0687	34.5439	4.36146	39.6871	78.0613	44.2911	9.91048	6.92034	21.4941	34.7442	93.2254	119.589	35.0066	38.7573	42.5274	143.747	107.432	178.328	27.068	25.28	4.29457	72.2226	70.9169	120.91	2.75276	9.4479	20.5107	45.9582	93.5591	42.2981	26.171	3.44547	29.6829	97.9839	130.029	82.3625	6.46968	12.7373	20.2832	52.8214	103.344	42.312	22.2742
AT1G11290	1	1		87.0095	101.318	62.8084	0	0	0	23.1508	16.4717	8.12003	1.41578	6.92034	5.37352	19.011	23.7301	40.5748	3.88962	8.30514	3.54395	90.7525	111.105	151.191	12.8217	0	4.29457	64.7979	18.42	32.2979	0	4.72395	0	37.2869	23.108	33.2342	5.60808	8.61369	4.24041	119.046	60.0974	115.646	0	5.45883	6.76106	52.2932	42.0504	42.312	6.18727
AT1G11300	1	0		64.4269	48.2132	18.9285	5.02292	9.8697	4.36146	58.7038	80.926	85.6294	83.5312	17.3009	26.8676	4.58885	39.8327	54.4556	5.83443	11.0735	14.1758	141.759	67.03	201.589	37.0405	37.92	66.5658	39.8237	15.657	54.658	20.6457	35.4296	28.715	189.903	76.0873	50.1534	14.9549	70.6322	29.6829	59.0651	48.0779	49.6432	19.409	12.7373	24.7906	24.8261	62.7193	152.626	97.7589
AT1G11310	1	1		1452.59	1367.44	1896.3	3942.99	9228.17	8845.04	3155.95	3155.4	3434.77	31858	14691.9	8670.18	494.285	830.554	816.834	7370.83	8255.31	5680.95	1591.81	876.9	2318.27	5815.35	7280.65	9596.22	1548.4	1367.68	1589.22	12193.3	9694.73	10554.8	1381.35	1252.9	1489.5	5208.03	9270.05	6106.19	2378.17	3457.24	1651.2	17271.9	10442.7	10768.1	2028.87	4465.18	3478.65	22322.4
AT1G11320	1	0		12.6197	32.1421	11.1851	8.7901	9.8697	13.0844	73.5865	67.3189	79.7239	49.5524	0	0	13.111	23.7301	35.236	21.3929	11.0735	10.6318	76.8416	66.1118	93.0409	62.6839	65.7281	38.6511	66.8228	48.8129	53.0017	33.0331	63.7734	30.7661	81.5108	58.0518	54.9875	28.0404	24.1183	50.8849	71.4275	48.0779	65.4387	53.914	80.0629	72.118	55.4625	43.4758	66.994	47.0233
AT1G11330	1	0		187.967	254.342	331.25	110.504	44.4136	4.36146	386.122	429.695	431.838	117.51	72.6636	21.4941	44.5774	122.041	133.47	106.965	74.7462	102.774	221.913	75.294	402.208	160.984	139.04	70.8604	209.918	221.961	237.679	63.3135	82.6692	43.0725	524.618	250.806	129.916	128.986	22.3956	110.251	138.734	511.374	82.3625	187.621	242.008	214.1	114.623	781.853	342.526	332.875
AT1G11340	1	0		16.6049	11.8786	36.9967	13.813	0	0	37.2066	43.6857	53.8875	0	6.92034	5.37352	11.7999	18.6451	9.60981	11.6689	2.76838	3.54395	8.61155	11.0186	16.476	7.12317	2.528	10.7364	29.699	55.2599	27.329	6.8819	2.36198	8.20429	26.0141	36.6346	11.4809	3.73872	0	8.48082	15.5675	26.7707	10.7184	2.15656	1.81961	2.25369	29.0518	34.9232	29.7192	4.94982
AT1G11350	1	1		362.65	366.141	347.597	65.2979	34.5439	26.1687	170.324	406.778	175.688	25.4841	65.7433	53.7352	239.931	257.641	254.126	145.861	60.9043	77.9668	316.64	321.377	286.876	58.41	35.392	21.4728	258.517	154.728	178.881	38.5386	55.5064	45.1236	377.204	301.531	168.588	37.3872	31.0093	36.7502	242.213	306.497	194.624	25.8787	9.09805	27.0442	264.635	287.938	128.447	59.3978
AT1G11360	1	1		427.741	410.161	482.678	48.9734	34.5439	39.2531	577.116	437.573	597.929	16.9894	31.1415	51.0485	929.57	527.147	333.14	178.923	55.3676	233.901	283.519	311.276	298.506	52.7114	103.648	23.6201	299.69	441.158	300.619	19.2693	40.1536	34.8682	535.89	568.118	454.402	138.333	44.7912	96.116	285.252	410.301	306.321	17.2525	40.0314	38.3127	475.393	486.787	530.412	25.9865
AT1G11362	0	0		0	2.09623	0	0	0	0	1.65363	2.86464	2.95274	0	0	0	46.5441	2.54251	2.13551	13.6137	8.30514	21.2637	0	0	0	0	0	0	4.04987	2.763	16.563	0	0	0	0	16.9083	1.20852	5.60808	0	0	0	1.09268	0	0	0	0	3.16929	0.712719	1.51114	0
AT1G11370	0	0		0	0	0	0	0	0	0	0	0	0	0	0	0	0	0	0	0	3.54395	1.32485	15.6097	0.969176	14.2463	35.392	17.1783	6.0748	13.815	9.10966	39.915	33.0677	49.2257	28.6155	20.2899	12.0852	42.9952	55.1276	36.7502	0	0	0	0	0	0	0	0	0	0
AT1G11380	1	1		81.6959	84.5478	135.081	7.53437	0	8.72292	64.4915	64.4543	94.4876	4.24735	58.8229	37.6146	262.876	80.5129	88.6238	58.3443	11.0735	56.7032	133.81	149.67	174.452	1.42463	12.64	8.58914	342.889	384.977	328.776	5.50552	14.1719	12.3064	152.616	210.79	100.307	42.9952	1.72274	14.1347	367.669	493.891	239.754	0	9.09805	6.76106	316.4	523.848	240.272	11.1371
AT1G11390	1	0		79.0391	101.318	109.269	212.218	222.068	165.735	142.212	114.585	157.233	161.399	134.947	118.217	85.8771	99.1579	86.4883	178.923	166.103	209.093	90.7525	127.633	102.733	131.066	202.24	158.899	60.748	58.9439	84.4714	147.273	116.918	94.3493	98.8536	119.485	97.2856	171.981	160.215	172.443	141.024	105.444	119.595	288.979	254.746	272.696	139.449	145.395	153.633	236.354
AT1G11400	1	0		109.592	143.941	143.685	217.241	202.329	122.121	338.994	259.966	374.998	116.094	335.637	255.242	280.576	224.589	182.586	268.384	271.301	318.955	143.747	138.651	181.236	195.175	262.912	203.992	178.194	194.331	233.539	261.512	246.826	342.529	205.511	216.99	152.877	291.62	316.984	254.425	196.426	195.59	253.857	280.353	145.569	232.13	134.695	223.081	207.53	236.354
AT1G11410	1	1		118.227	118.087	71.4122	52.7406	14.8045	13.0844	66.972	122.463	99.6549	32.563	62.2831	29.5544	24.2554	118.651	120.657	35.0066	27.6838	42.5274	179.518	121.205	145.376	21.3695	12.64	6.44185	189.669	164.859	216.976	16.5166	29.5247	43.0725	58.9653	27.6169	22.3576	20.5629	6.89095	18.3751	206.957	113.639	81.2343	25.8787	14.5569	27.0442	181.706	216.667	144.566	84.1469
AT1G11420	0	0		1.32839	5.58993	10.3247	0	0	0	2.48044	0	2.95274	0	0	0	1.3111	4.23752	5.33878	1.94481	0	3.54395	1.32485	0	0.969176	0	0	0	2.69991	3.68399	3.3126	0	0	0	3.46855	5.63609	10.8767	0	0	0	5.03656	6.00974	6.76952	0	0	0	14.2618	17.1053	10.578	1.23745
AT1G11430	1	1		1167.65	1303.85	736.493	219.753	167.785	139.567	573.809	526.377	521.896	62.2945	86.5043	88.6631	574.262	609.355	494.371	248.936	191.018	219.725	1148.65	1418.65	899.395	267.831	275.552	120.248	407.687	384.977	433.951	93.5938	122.823	104.605	590.52	732.128	701.544	257.971	106.81	152.655	1094.76	926.593	1071.84	64.6968	121.914	146.49	825.071	762.609	740.461	79.1971
AT1G11440	1	1		281.618	350.768	258.977	64.0422	14.8045	8.72292	91.7764	140.367	138.04	7.07892	6.92034	18.8073	123.899	234.759	231.703	89.4613	58.136	102.774	251.722	182.726	357.626	38.4651	32.864	15.031	280.116	188.805	203.725	15.1402	16.5338	2.05107	132.672	275.041	134.145	100.945	20.6728	62.1927	290.747	393.911	338.476	12.9394	18.1961	72.118	184.875	267.982	194.434	42.0734
[truncated: 31,498 more rows]
[truncated: 8 more columns]

## Sheet: S4
Table S4. Log2 fold change and p-values for genes differentially expressed between acclimation regimes in non-inoculated plants
[truncated: 17,139 more rows]

## Sheet: S5
Table S5. Gene ontologies enriched among genes differentially expressed between acclimation regimes in non-inoculated plants
[truncated: 305 more rows]

[truncated: 13 more sheets: S6, S7, S8, S9, S10, S11, S12, S13, S14, S15, S16, S17, S18]
